# Supplementary material for: Tet3 regulates cellular identity and DNA methylation in neural progenitor cells
Source: Cell Mol Life Sci. 2019 Oct 23;77(14):2871–83. doi: 10.1007/s00018-019-03335-7 (PMC7326798; doi:10.1007/s00018-019-03335-7)
Supplement: Supplementary file 1 — Supplementary material 1 (XLSX 305 kb) [file 18_2019_3335_MOESM1_ESM.xlsx]

## Sheet: Hyper_promoters_3DMP
	n DMPs	shScr.I.ox	shScr.II.ox	shTet3.I.ox	shTet3.II.ox
Acer2	4	38.1853	54.0107	63.3164	67.6623
Fv1	7	4.59611	1.2714	20.4246	18.16
Mcts2	11	28.6932	10.4614	40.312	27.1243
Nr4a1	3	3.3894	4.10302	19.1571	12.2549
Peg10	13	29.9473	9.8469	43.5721	31.2375
Zrsr1	7	23.9509	8.62144	33.8654	29.9681

## Sheet: Hyper_promoters_1DMP
	n DMPs	shScr.I.ox	shScr.II.ox	shTet3.I.ox	shTet3.II.ox
3110053B16Rik	1	0	7.92079	11.3924	22.9508
4930599N23Rik	1	0	7.14286	13.0435	12.7273
4933428G20Rik	1	22.1053	57.8125	48.3871	58.8235
5730596B20Rik	1	32.3529	14.2857	42.623	50
Acer2	4	38.1853	54.0107	63.3164	67.6623
Actl6b	1	0	0	11.7647	19.3548
Adam12	1	0	4.54545	24.1379	5
Adamts1	1	2.43902	3.125	18.75	15.0943
Aim1l	1	1.25	4.16667	14.5833	11.4754
Ak5	1	3.84615	6.0241	14.1414	17.2414
Amz1	1	0	0	17.1429	16
Apln	1	0	5.88235	20.5128	24.2424
Apoe	2	4.52525	4.23246	12.9782	20.705
Arhgap24	1	25.4237	20	35.7724	35.2
B930007M17Rik	2	0.324675	10.5952	19.403	17.7215
Cd302	1	3.125	6.25	20.7317	15.3846
Cldn5	1	4.83871	18.4211	32.9268	21.1268
Coch	1	10	3.48837	25.5556	8.64198
Crlf1	1	0	0	12.2807	8.57143
Cstad	1	5	3.50877	23.8806	12
Dazl	2	37.0545	51.8182	52.7321	62.2868
Dbp	1	0	4.16667	15.3846	14.0351
Dcdc2a	1	0	8.33333	13.2075	25
Dlx2	1	0	0	10.7143	12.7273
Dlx4	1	1.49254	0	8.98876	25
Dohh	1	2.85714	9.67742	20.8333	23.4375
Dync1i1	2	0	7.02427	23.1557	23.7931
Dzip1	1	6.15385	33.3333	37.5	42.8571
Elf4	2	9.77012	19.9393	30.3955	33.3171
Fam151b	1	0	1.85185	12.9032	13.3333
Fam83f	1	0	10.3448	17.8571	41.3793
Fezf2	1	4.81928	2.27273	16.4706	12.1951
Foxb2	1	4.34783	5.95238	15	19.4444
Fv1	7	4.59611	1.2714	20.4246	18.16
Fzd10	1	0	0	16.0714	5
Galnt9	1	1.53846	3.79747	12.1212	16.0714
Gfra4	1	8.33333	0	17.5676	35
Ghr	1	5.21739	10.3448	22.093	13.1579
Gm10775	1	5	40.7407	47.8261	48
Gm13344	1	0	2.7027	25.8065	20.6897
Gm9590	1	0.847458	7.5	15.9664	17.2414
Hebp2	1	1.02041	7.46269	13.5417	15.8537
Hsf5	1	27.9279	78.2609	66.1017	80.3279
Htra4	1	7.40741	2.32558	21.4286	15.9091
Icam1	1	6.15385	6.57895	25.4902	9.85915
Igfbp2	1	40	20.339	43.2558	45.3781
Il15ra	1	21.9178	11.5789	37.963	18.8235
Jag2	1	0	4.3956	16.5517	8.10811
Kctd17	1	0	0	9.30232	14.2857
Kdm2a	1	4.06504	10	35.9551	17.2043
Klhl35	2	3.38353	11.1429	14.4096	26.1114
Klhl9	2	0	8.11301	18.4524	11.7615
Lama5	1	9.20245	10.2362	21.4815	23.6842
Lhcgr	1	41.4634	69.2308	76.1905	78.5714
Lhx2	1	5.26316	2.08333	22.5806	5.88235
Lrba	1	11.2782	17.8571	25.8333	25.1852
Lrp2	1	0	2.15054	14.2857	7.46269
Mcts2	11	28.6932	10.4614	40.312	27.1243
Mina	1	0	1.96078	10.7143	12.766
Mmp25	1	2.22222	2.8169	14.0845	14.2857
Mosc1	1	6.06061	11.1111	18.75	30.4348
Mtx1	1	4.30108	8.33333	9.58904	25
Nacc2	1	7.84314	17.3913	38	27.2727
Nbl1	1	21.0526	8.92857	40.7407	31.746
Ncor2	1	42.8571	45.8333	56.8182	77.9661
Ncor2	1	14.8148	9.47368	36.7089	18.9655
Nkx2-2	1	18.1818	10.8696	31.1475	33.8462
Nphp4	1	8.10811	2.22222	30.9091	6.45161
Nptx1	1	0	6.25	16.3934	10
Nr4a1	3	3.3894	4.10302	19.1571	12.2549
Nr4a3	1	9.30232	20	26.7241	38.5714
Nrn1	1	0	2.08333	16.4384	8.10811
Nuak2	1	0	5.40541	21.7391	17.8571
Otx2	1	30.7692	18.8679	54.9296	41.6667
Oxct2a	1	41.3333	64.5833	78.9474	75.5102
P2ry2	1	0	0	6.89655	25
Pde4d	2	0.416667	1.91401	11.4663	13.7183
Peg10	13	29.9473	9.8469	43.5721	31.2375
Perp	1	0	0	13.9785	6.55738
Phldb3	1	12.9032	10.7143	50	18.1818
Prodh	1	0	0	20	4
Prom2	1	18.0952	21.1538	37.037	33.3333
Ptger4	1	2.25564	9.91736	22.5	14.6341
Rac3	1	17.6471	21.3483	32.7273	33.3333
Rasgrf2	1	0	6.25	10.5882	22.5806
Rgs10	1	8.86076	6.55738	14.0845	24.1071
Rnaseh2b	1	0	0	16.9014	2.5641
Rnf39	1	28.4314	37.2549	43.949	56.4815
Scara3	2	14.7165	39.4484	38.3837	55.95
Sfi1	1	7.5	28.9474	38.2979	38.1579
Sfmbt2	1	8.92857	12.8834	23.2558	19.3103
Slc16a11	1	9.43396	36.3636	29.4118	55.1724
Slc18a2	1	12.9032	15.1515	34.4828	52.459
Slc1a1	1	3.0303	4.25532	23.6559	7.89474
Slc24a3	1	0	0	20	4
Slc47a2	1	0	11.1111	16.6667	16.6667
Slc5a5	1	15.5556	31.6667	42.8571	32.2034
Snca	1	11.6279	2.38095	44	8.69565
Sstr4	2	17.2043	15.3409	21.1009	40
Syt3	1	2.0979	6.31579	15.9091	12.987
Tacc2	1	50.6024	24.0506	50.7246	66.0714
Taf7l	1	82.1429	75	100	94.1176
Tbcel	1	25	32.4324	54.2857	57.1429
Tradd	1	2.29885	10.7143	10.2564	21.875
Trip6	1	6.32911	0	11.1111	20.2247
Tsku	1	0	0	15.2174	4.7619
Twist2	1	0	0	15.2542	11.6279
Usp35	1	4.7619	11.9048	33.8028	19.6721
Wnt2b	1	1.78571	3.22581	21.5385	5.66038
Wnt3a	1	0	0	12	6.66667
Wnt7b	1	2.94118	18.75	33.3333	21.9512
Zfp316	1	22.3077	36.9565	34.127	56.25
Zfp385b	1	0	2.32558	17.9487	13.0435
Zfp536	1	43.3735	11.6667	48.2353	47.4576
Zic4	1	0	0	15.1515	15
Zrsr1	7	23.9509	8.62144	33.8654	29.9681

## Sheet: Hypo_promoters_3DMP
	n DMPs	shScr.I.ox	shScr.II.ox	shTet3.I.ox	shTet3.II.ox
0610040B09Rik	9	51.2289	44.831	21.2607	26.4044
1110002E22Rik	3	85.5292	86.483	60.5239	66.9523
1110018N20Rik	3	60.3175	71.4286	50.1987	49.0712
1300015D01Rik	6	76.4962	78.8119	51.9257	50.03
1500010J02Rik	4	79.2323	95.5901	59.3985	71.345
1500012K07Rik	3	38.1621	40.8519	20.8528	22.1552
1500017E21Rik	3	44.6062	75.171	32.1102	34.3395
1700012A16Rik	4	81.6876	89.0094	64.2021	71.4737
1700013N18Rik	3	77.714	95.4181	57.6415	76.0569
1700018B08Rik	7	68.0045	82.6671	50.0828	51.2406
1700018B24Rik	8	58.7093	78.1582	39.3332	38.9675
1700019N12Rik	10	53.1613	65.2059	36.2969	38.2559
1700027L20Rik	4	29.8217	37.5982	13.7963	15.6752
1700039E15Rik	6	63.9462	85.1298	52.3631	49.731
1700048O20Rik	7	69.4993	66.6862	45.2747	42.477
1700051A21Rik	3	18.6964	34.8398	9.1277	12.9376
1700066J03Rik	3	29.3487	45.0493	19.0476	13.3333
1700082M22Rik	3	48.3068	57.7485	37.5469	29.5613
2010001E11Rik	3	37.3546	37.0521	13.5998	17.6218
2010007H06Rik	3	36.5591	64.5833	21.3585	25.8274
2010107G23Rik	3	49.3343	40.3553	25.5777	20.847
2210019I11Rik	8	55.2769	56.5707	33.5688	30.11
2210417A02Rik	3	96.1905	95.4991	57.9495	80.4502
2310007B03Rik	3	77.7126	80.3727	61.5196	47.3763
2310007L24Rik	4	65.2676	72.8261	37.8777	48.7544
2310043J07Rik	5	72.78	79.6148	51.1882	53.8438
2310044H10Rik	3	83.4949	87.5014	64.2367	65.6576
2310061I04Rik	3	92.3951	91.4433	69.7952	66.3902
2410012M07Rik	3	34.7708	51.0897	19.6157	32.3949
2410089E03Rik	3	93.4272	95.9441	68.6667	72.8103
2610028H24Rik	3	75.9864	92.413	57.9508	71.4964
2610307P16Rik	5	49.5026	22.8707	25.3078	4.8102
3110007F17Rik	3	26.3889	66.0256	20.8602	22.9885
3110082J24Rik	4	56.4633	31.0964	23.0613	22.8972
3230401D17Rik	3	88.821	91.3019	64.7911	77.8156
3632454L22Rik	3	36.7953	46.3542	20.5467	20.8719
3830431G21Rik	3	57.9823	79.0934	38.14	38.099
4430402I18Rik	3	86.8275	84.2798	67.4181	62.7226
4732456N10Rik	3	85.6367	86.3354	77.5199	66.1549
4732490B19Rik	4	71.3541	74.6943	48.1396	54.8428
4833427G06Rik	3	48.3516	28.7426	22.0933	16.849
4833428L15Rik	7	54.6936	62.9819	38.1696	34.8248
4921510H08Rik	5	58.8318	77.5	39.0277	38.5959
4921515J06Rik	4	62.7083	78.6667	37.6344	44.4601
4921518J05Rik	6	86.7796	92.6605	65.627	70.0417
4930444P10Rik	4	14.3236	40.5749	9.69135	19.0575
4930478K11Rik	3	48.3085	58.0896	30.9529	30.6066
4930485B16Rik	4	72.0329	85.2335	50.1049	55.7681
4930544D05Rik	3	23.1062	65.5238	11.3311	8.85663
4930594O21Rik	6	84.5848	90.5425	59.2887	74.4832
4930599N23Rik	7	60.3282	59.2815	35.0182	46.3765
4931417E11Rik	5	86.1458	84.9462	53.1445	50.6445
4932435O22Rik	3	73.8568	84.153	57.0942	51.9255
4932442E05Rik	4	85.7119	96.8411	57.7554	83.3139
4933412E24Rik	3	46.3223	80.8556	25.97	43.6226
4933427I22Rik	5	61.9707	68.6902	51.3607	36.4197
4933428G20Rik	5	52.813	73.0836	32.2546	46.8914
4933433C11Rik	3	58.9372	90	42.5921	56.9653
5330417C22Rik	4	40.4503	36.3573	21.3603	20.7874
5730437C11Rik	9	56.5627	69.1333	43.2201	33.382
6030419C18Rik	4	75.4926	73.7578	35.3959	40.7948
6030422M02Rik	9	67.1103	85.0561	49.5643	56.7659
6330512M04Rik	3	34.6851	48.075	18.1884	25.2133
9030622O22Rik	5	20.0547	23.6223	4.82945	0.620491
9230111E07Rik	3	72.3181	84.8416	54.7966	43.6343
9330175E14Rik	5	47.1278	26.8918	22.3708	14.8844
9330188P03Rik	6	87.3381	84.2636	47.324	62.6515
9930023K05Rik	3	79.9208	87.8788	47.4576	70.3904
a	3	65.4534	71.2121	37.1591	46.376
A230050P20Rik	3	41.5526	37.7394	23.5293	23.9909
A530083I20Rik	5	34.7701	45.7043	25.4821	26.6349
Aatk	3	60.4507	72.4786	44.0232	32.6778
Abca17	6	19.1005	43.1145	12.7193	14.0665
Abca2	4	83.5042	89.7914	65.8246	54.113
Abca4	4	55.6948	74.3909	34.1532	38.7916
Abca4	4	67.5218	84.471	44.7868	59.8593
Abca4	5	73.3506	80.264	54.9221	62.5255
Abcb9	3	84.5528	94.3477	50.5051	69.5906
Abcc8	3	32.9218	37.4839	14.6465	15.4519
Abhd16a	3	95.2381	95.3704	82.4458	78.7675
Abhd16b	4	70.598	80.764	55.497	47.1017
Abra	4	70.7407	84.9562	51.4851	50.8345
Acacb	3	68.4058	87.1795	62.2028	46.4547
Accn1	3	19.7465	15.8956	5.52433	6.13286
Accn1	4	62.7111	58.0654	34.2558	35.6888
Acot11	3	84.1398	82.1336	46.6111	49.5447
Acot12	4	73.3854	82.4245	54.764	57.4153
Acsm3	3	80.0413	90.9927	51.6824	70.4678
Actr1b	3	81.0232	93.6915	64.9131	66.2294
Acvr1c	3	43.3296	77.1682	38.7821	39.1719
Adamts20	5	65.5473	66.6883	34.6934	31.3535
Adck2	3	75.9913	74.2153	57.2625	47.6091
Add1	3	91.6429	90.2552	61.8064	81.5758
Adrbk1	3	86.8133	89.8111	70.7155	70.1681
Afg3l1	3	92.7371	97.619	74.9526	87.7266
Aga	3	12.2683	27.9412	1.85185	5.99785
Agbl2	3	63.1268	84.7537	46.7413	56.9645
AI427809	5	76.5476	82.449	37.3847	57.4473
AI836003	5	44.9098	40.2959	24.1824	18.3516
Akap7	3	76.2689	84.8025	60.5165	55.1993
Aldh16a1	4	91.9223	93.1722	72.0604	78.0978
Aldh18a1	3	94.9275	92.7177	65.5694	72.9885
Aldh1l2	7	47.9871	63.7103	33.1075	35.5844
Alox12	5	38.7607	33.3933	14.3231	22.4567
Alox12b	5	43.6708	57.3389	28.0903	24.2578
Alox5	4	36.1649	33.705	12.8318	7.7954
Amdhd1	5	28.5714	45.5172	5.29412	8.39539
Amdhd2	4	87.1094	94.9922	68.1976	73.5901
Amigo1	3	64.4382	66.8362	40.939	39.956
Amn	3	19.4521	62.8245	12.1002	26.6123
Ampd2	3	86.3629	87.2917	56.2008	66.1616
Ampd3	4	54.2892	73.8703	41.5022	35.2733
Amz1	6	77.465	86.1255	50.0454	58.641
Amz2	3	63.7755	69.8413	28.2724	42.8571
Ank2	7	42.2787	25.9614	10.7728	10.5884
Ankhd1	3	66.0606	93.236	22.4521	55.8508
Ankrd61	3	87.2664	90.719	63.0245	61.6767
Aox1	3	48.8095	59.9497	27.2727	23.8562
Apc2	3	33.8077	24.6263	9.49193	9.03323
Aqp5	5	27.3445	37.2219	13.9118	11.3653
Arhgap23	7	82.0572	89.9372	67.2652	64.5139
Arhgap36	5	60	29.2	7.82609	17.5556
Arhgef1	3	75.7651	92.8063	61.3981	51.1696
Arhgef1	8	90.8732	93.2916	68.0625	78.6772
Arhgef10l	3	59.1755	76.4712	49.9528	32.7911
Arhgef10l	3	66.0186	75.5578	52.055	42.0323
Arhgef10l	11	64.3008	75.1243	42.8416	39.943
Arhgef19	4	74.7436	73.8501	47.3234	43.6549
Arhgef37	4	72.4387	84.5064	49.6059	55.1605
Arid1b	9	89.6593	94.3953	62.6888	80.6349
Arpp21	4	61.1713	80.6911	46.7626	46.792
Arpp21	4	36.4347	30.3719	15.8799	10.2243
Arrdc5	4	71.5826	82.1972	56.6331	53.8983
Arsg	3	72.029	86.3014	59.5903	53.6241
Arsi	8	36.9459	34.8208	20.7092	10.9521
Arvcf	6	85.2269	91.4722	68.1305	70.3445
Arx	4	78.842	46.8269	29.4491	33.5906
Asb4	4	74.4861	72.4945	42.6014	57.643
Ass1	8	76.0346	87.8858	56.9312	50.812
Astn1	6	57.3363	50.617	33.2455	30.4733
Asz1	4	76.7531	83.236	53.964	52.9182
Atf4	5	26.5977	11.0792	2.95739	0
Atg16l2	5	82.7772	92.8819	63.9214	72.852
Atg2a	3	88.6492	91.1427	65.4734	72.6672
Atp1a3	7	67.1765	76.9654	49.1099	42.3124
Atp2a3	6	26.9501	23.7216	13.5837	10.8268
Atp4b	3	57.5475	78.8126	46.925	34.9695
AU018091	3	86.1111	77.978	52.0161	54.1667
Auts2	3	62.2024	62.4383	39.0903	34.4143
Azi1	4	82.2266	84.2862	54.7314	68.1256
B230112J18Rik	3	59.213	78.1015	42.6154	47.5155
B230312C02Rik	8	61.2924	56.8073	28.4434	28.149
B3gat1	3	28.9638	17.5365	5.80061	7.24151
B3gnt8	5	50.9117	27	13.0455	11.2069
Bag6	3	74.8934	91.6644	61.4452	71.9371
Bahcc1	3	31.3978	11.7357	13.6561	5.19048
Bai2	4	64.709	82.0234	46.6577	36.2374
Baiap2	3	80.5014	94.118	69.2398	71.9731
BC005764	6	77.4725	91.8411	62.7928	61.9842
BC026585	3	48.8636	62.7376	19.1919	37.3788
BC030867	5	80.7936	88.7451	65.2672	62.8349
BC034090	6	85.605	90.7442	62.5728	73.9391
BC046331	6	74.6035	91.0982	57.6799	56.5536
BC048507	11	70.5529	87.9609	48.1903	56.1961
Bcas1	3	89.9725	92.84	67.201	73.6999
Bcl2l10	10	78.8594	87.6877	57.3859	56.2239
Bcl3	3	91.4589	87.485	74.6855	71.9966
Bcs1l	4	85.4828	95.4189	69.1874	64.0539
Bdkrb2	4	61.8939	39.7191	29.1753	26.1428
Bdnf	3	49.7942	39.6062	28.9386	18.9676
Bdp1	3	82.0566	87.6254	46.746	52.0899
Bhlhe23	4	22.2656	14.2148	4.68757	5.88853
Bmp8b	5	30.1234	35.0985	15.9721	14.1189
C130026L21Rik	9	68.5915	52.9084	39.0782	29.5226
C130071C03Rik	3	43.4432	23.792	15.6812	17.4964
C130071C03Rik	3	74.8119	66.0125	56.4217	40.747
C1qtnf2	4	33.16	57.5886	21.508	27.0563
C2	6	83.0074	83.4719	61.9313	73.5606
C230034O21Rik	4	60.6976	66.0867	44.0645	32.9794
C330005M16Rik	8	47.2246	45.8657	22.7287	28.3992
C85492	3	76.1032	89.602	58.8141	58.2237
Cabp1	4	63.3389	85.2554	42.0998	41.3604
Cad	3	89.7096	99.0741	72.5341	70.2033
Cad	4	90.2414	92.6022	62.7119	65.1603
Calhm1	8	68.7805	86.5156	51.3685	51.6711
Calml4	3	79.8742	64.3037	38.0319	50.5616
Caln1	3	63.1437	57.5015	31.7602	25.6122
Camk2a	3	76.1468	78.9474	61.0361	62.8319
Camta1	5	69.5203	69.8199	49.0133	51.5643
Capg	4	69.2142	76.0294	54.223	49.1614
Car3	5	56.8388	27.6113	15.7305	14.792
Caskin2	3	97.0099	97.7778	76.7836	86.2475
Catsperg1	5	77.2794	57.9787	39.6551	46.5099
Cav3	4	77.6415	82.0991	48.8663	53.6404
Cbfa2t3	4	63.6309	79.4685	46.5179	44.8351
Cbln2	3	29.1921	13.561	3.54376	8.42577
Cbr2	3	76.5293	80.5413	55.2746	68.1967
Cbx8	3	88.7475	67.3042	62.2861	44.796
Ccdc113	3	60.081	70.3197	39.9115	55.2104
Ccdc136	5	46.2295	50.4154	21.0737	30.8182
Ccdc64b	5	37.5325	38.6035	15.6055	23.7108
Ccdc65	6	68.4871	89.8938	54.1002	52.9059
Ccdc74a	3	46.1362	44.076	25.2483	16.3449
Ccdc9	3	98.0811	95.5556	76.5242	88.2988
Ccdc97	4	86.0069	93.6571	73.398	70.9241
Cd1d1	3	7.20154	30.141	0	3.98413
Cd200r2	3	47.2386	64.1666	35.3848	29.2343
Cd248	4	34.29	39.1078	19.824	16.6296
Cd300a	3	75.9247	88.4597	57.9905	52.6977
Cd34	6	37.8387	33.0511	17.4994	16.7842
Cd6	7	70.3184	82.4844	49.2182	57.7041
Cd97	4	36.7829	63.8641	27.1665	30.8541
Cdh22	4	51.3746	77.9181	44.6755	38.2153
Cdhr5	4	89.6466	86.6519	63.7187	60.7289
Cdk1	6	40.5872	76.0092	31.1711	22.7149
Cdon	3	80.8602	90.9271	56.4062	62.6517
Cdx1	3	32.7965	59.7991	21.3627	23.7605
Cebpe	4	76.6165	79.1887	52.4094	56.2297
Celf3	5	62.4952	73.6521	40.9205	37.8846
Celf5	3	64.4622	71.4646	44.246	38.9987
Celf5	4	36.9055	41.2061	14.8604	11.6865
Celf6	4	77.0558	84.232	57.145	50.1291
Cep250	5	76.9514	93.0122	57.2059	59.9944
Chd2	3	72.3906	88.8779	51.1968	62.2406
Chd3	5	79.7983	88.7618	67.1986	66.1346
Chd3	4	83.0421	84.9617	60.1242	53.9628
Chd5	3	92.0677	83.7856	64.8336	61.8397
Chi3l1	3	65.6448	80.0673	40.3366	64.0444
Chmp2a	3	74.8538	89.7119	64.4163	69.0867
Chrdl2	3	34.442	41.9381	15.1147	22.4612
Chst8	3	76.3032	84.2857	39.9055	61.2903
Ciita	3	63.6327	86.9048	48.1429	35.1594
Cirbp	5	53.4124	83.1988	39.3798	42.8089
Cit	6	93.5102	94.2654	67.811	79.3892
Cit	4	85.7656	93.949	67.4342	70.2111
Ciz1	6	90.892	95.048	77.0619	74.5314
Clcn7	4	85.7762	94.5999	71.4978	60.4181
Cldn11	9	43.8571	51.7971	27.7467	31.1863
Cldn18	4	84.2153	83.5021	55.9272	57.5214
Cldn5	4	45.1102	41.5331	20.1117	28.4475
Clec14a	3	41.2374	65.1117	21.244	27.3533
Clic6	3	74.8113	81.2001	64.8175	51.476
Clstn1	3	84.2091	88.5234	60.5556	57.3718
Cntn2	4	49.2836	37.441	26.2851	22.5677
Cntnap5a	4	52.9621	39.7801	22.1572	23.1811
Cntrob	5	89.754	94.789	68.3473	74.414
Col11a2	6	65.1354	83.3143	45.4795	42.8882
Col11a2	3	87.9396	80.9033	68.9313	66.9187
Col16a1	3	51.6433	54.7014	33.1357	32.8563
Col18a1	5	60.1392	69.9481	35.305	42.5081
Col5a1	3	79.1741	82.7976	51.6955	58.1791
Col6a3	3	74.9186	80.4071	62.1784	50.0669
Col6a6	4	81.7814	84.4343	48.8948	45.5907
Col7a1	6	56.0382	83.0223	44.8961	47.3453
Col9a2	6	63.0896	69.5667	46.6147	40.8899
Copz2	3	85.3099	89.3972	61.7224	73.9874
Coro1a	6	30.0066	27.7073	15.1184	13.1681
Coro7	4	80.113	76.9457	49.6277	57.2654
Cox18	4	77.8481	89.0904	53.8321	67.5955
Cox18	4	97.644	93.2275	61.1159	89.2103
Cox4i2	3	62.1413	60.1587	30.1346	42.5579
Cox6a2	3	66.9648	70.1531	42.708	44.076
Cpne7	5	67.1117	65.2955	48.7523	40.6297
Cpsf4l	5	67.6414	43.8814	31.7696	26.9518
Cpt1b	7	90.1317	82.8431	61.7013	71.2311
Crhbp	3	77.2194	85.8984	55.7715	54.5227
Crhr2	3	17.3714	19.6988	4.3063	5.93299
Crispld2	8	41.5348	28.7343	5.96467	19.8492
Crispld2	3	60.1608	65.8131	37.2185	38.8947
Crmp1	4	21.9272	10.4005	2.46296	2.78113
Crocc	3	89.7449	93.7255	72.3364	75.636
Crocc	4	58.1712	78.1162	42.149	35.1215
Cryba2	7	37.4969	20.4366	10.3199	7.19944
Csmd1	3	24.1508	17.3923	10.7363	7.03324
Csmd2	4	74.2265	85.7143	48.704	49.7379
Csmd3	6	39.3063	55.3814	20.7979	23.1613
Csnk1g2	3	88.1944	96.4506	73.4043	78.593
Cspg4	3	57.3945	74.2558	35.0965	47.4908
Cst6	4	49.928	53.1643	29.1824	29.1117
Ctbp2	5	93.3642	94.0486	74.4428	69.4045
Ctsa	4	39.1867	56.7252	32.4262	33.8569
Cux2	16	71.9938	82.9704	52.2407	47.7396
Cxcl3	8	56.0411	71.1064	24.9117	40.0261
Cyp17a1	4	59.4318	67.1825	32.4691	37.7925
Cyp2r1	4	62.822	80.6429	46.7428	37.3889
Cyp4v3	6	42.1686	26.7915	15.9944	20.9732
Cys1	3	15.3509	28.9477	9.93895	5.57286
D030025P21Rik	3	29.6565	24.1244	7.677	14.8977
D030055H07Rik	3	78.3862	91.3889	53.0748	56.5163
D030055H07Rik	4	76.6812	82.7969	57.2109	56.6947
D030068K23Rik	4	64.5713	50.4077	29.7593	32.4055
D130017N08Rik	9	77.9962	85.05	51.6631	63.4767
D17H6S56E-3	5	93.2206	95.9808	66.395	86.3815
D230002A01Rik	3	23.2201	19.4916	4.81481	6.75885
D2hgdh	3	50.8575	73.3891	44.7228	34.003
Dao	4	70.4086	72.6421	57.2046	41.1973
Dapk2	9	86.6838	84.8338	57.5687	65.5265
Dchs1	4	63.608	50.1493	32.3991	40.2653
Ddah2	3	74.8182	82.4206	52.9636	48.7998
Ddx51	4	79.5378	89.433	66.3321	64.6364
Depdc1b	4	73.1634	89.2142	47.3942	70.6024
Des	6	31.8933	48.8358	22.2093	20.2575
Dfna5	4	27.6005	30.475	13.9216	12.5216
Dgki	6	53.3252	58.9946	34.4713	34.8607
Dgkz	4	30.3778	26.9976	9.24415	18.0757
Dhtkd1	3	50.4071	73.7654	33.7584	39.5381
Dlec1	3	89.2951	89.306	58.8157	55.269
Dlg2	5	53.9613	70.533	47.7422	33.6178
Dlg4	3	58.1382	70.5319	48.2749	40.0736
Dlgap4	6	92.6819	95.336	77.5424	82.7454
Dll4	4	73.1211	87.8432	61.1549	66.2452
Dmrtb1	14	69.1783	91.0992	55.3548	63.3465
Dnaic2	4	71.8017	82.1036	60.8168	40.2988
Dnajb3	6	28.9899	44.2315	8.13492	23.5294
Dnajb7	3	72.2222	71.4363	48.0125	48.8885
Dnajc5g	4	85.1567	86.3385	72.7059	62.2296
Dnase2a	4	68.2613	68.1539	43.535	54.3431
Dock10	3	16.9357	4.70617	1.33333	0
Dock2	4	76.4663	87.1013	41.9303	55.5568
Dock9	3	61.8389	65.0884	32.9169	44.1885
Dok5	4	32.4002	37.4721	19.5883	12.3625
Dph1	3	70.3253	87.5163	55.6204	56.3205
Drd2	3	40.9282	30.686	17.9847	21.2044
Drd5	5	42.3036	68.8278	24.7032	26.25
Duoxa1	5	72.4912	72.4673	40.9219	47.1439
Dusp3	5	83.3143	88.1721	62.6314	65.1318
Dync1h1	3	96.1401	98.7879	81.0185	71.8257
Dynlrb2	3	49.4515	47.2818	27.1734	24.3394
Dysf	3	51.6577	72.0842	39.0515	33.6133
Ece2	3	31.3379	54.4406	22.3916	17.46
Ecel1	3	17.4472	21.9543	4.11255	5.24787
Ecm1	6	79.9469	88.4687	46.1434	74.898
Edn2	3	56.0166	72.0266	47.2195	38.1559
Efcab4a	4	77.5588	85.0329	47.9671	62.3598
Efcab4a	3	35.8222	41.8473	16.3919	22.5673
Efcab6	3	57.4824	73.289	41.6479	36.0918
Egf	4	60.8199	53.8748	16.5625	32.3198
Ehmt2	5	69.6274	88.5974	56.0642	61.592
Eif2c1	6	75.4064	85.6208	55.2338	56.0668
Elmo2	3	85.8923	94.5867	73.2804	65.3846
Emx2	3	36.0896	21.0383	11.046	18.4686
Engase	5	78.7248	87.5694	53.7503	56.1883
Epb4.1l1	3	76.9378	81.0651	68.2913	49.1001
Epb4.1l4b	3	67.7585	82.2404	43.0814	47.6812
Epha2	6	92.5788	94.4392	60.8907	78.9297
Epha8	6	44.5707	42.2191	23.1174	26.2813
Epo	4	64.5139	76.8309	38.9226	54.881
Erc2	3	62.7044	76.2603	37.1274	42.0847
Esm1	11	72.6977	79.6006	48.2253	52.3413
Esr2	3	71.472	37.2874	33.0604	31.8311
Esrrg	6	55.8255	44.3724	30.9988	31.2264
Evc	3	44.9092	50.8393	21.7725	39.6194
F7	3	54.8034	71.3025	42.1566	33.0279
Fam155a	8	40.4551	37.7427	24.4238	17.007
Fam189b	15	72.1495	90.1352	54.6277	65.2637
Fam19a3	3	77.2961	59.4655	47.8794	42.0433
Fam59b	3	44.8168	29.6943	13.153	19.0081
Fam70b	6	67.0078	77.1399	51.771	45.2013
Fam83f	5	35.4791	46.2462	22.7671	23.5784
Fam84a	3	30.2112	37.4582	13.9663	19.3892
Fanca	3	84.3478	92.2676	70.7453	67.4441
Fat1	4	97.0672	97.5424	80.6889	85.2223
Fat1	3	72.0288	84.9318	51.2765	64.2026
Fat4	5	81.8054	85.314	60.1101	63.1739
Fbrs	3	88.1839	94.7368	69.0694	76.5142
Fbxl3	4	16.9681	16.7865	3.95317	6.96989
Fbxo40	5	71.9401	65.7384	35.09	51.1631
Fbxo6	4	26.7085	51.8539	15.709	12.5915
Fcamr	4	77.1064	90.855	41.9723	63.8239
Fes	4	20.2021	48.5919	14.2251	16.6713
Fezf2	5	25.5187	13.293	4.97075	5.2328
Fgd5	3	78.9344	86.4348	53.9224	44.6923
Fgfr1	3	75.2717	86.0371	51.6117	59.5461
Fgfr3	5	92.1503	99.2857	67.4094	86.9633
Fgfr3	4	90.8744	96.9162	64.164	79.685
Fkbp6	20	86.1008	85.5946	59.8816	68.4564
Flot2	3	54.5394	75.8341	43.7502	42.4474
Flrt2	5	27.064	29.8128	7.67274	4.90946
Fmn1	4	30.5825	41.8695	20.4252	19.7819
Foxa3	3	37.3359	41.1498	22.8954	26.007
Foxi1	4	80.7089	86.6774	66.4035	53.7267
Foxm1	3	72.7929	92.6795	57.2753	64.9772
Foxn4	4	41.9162	30.65	17.7157	12.3823
Foxs1	10	60.2167	77.9095	46.4439	47.4979
Fryl	5	35.3167	60.1828	20.7317	23.9605
Fscn1	4	80.5199	92.4461	65.4711	67.266
Fshr	3	76.4883	84	50.9677	62.8585
Fuk	4	83.7603	86.057	60.555	71.2808
Fxr2	4	89.0081	95.9599	69.5502	81.6988
Fxyd6	4	21.0526	21.9588	0.657895	7.59631
G430095P16Rik	5	68.1155	70.3711	52.8923	50.1149
G730013B05Rik	3	38.8152	80.3788	23.97	26.7511
Gal3st3	3	65.1515	49.2495	24.6216	24.3383
Galntl6	3	55.7901	79.9875	39.6999	39.3748
Gas2l2	10	61.331	76.1248	44.8587	43.8568
Gbp7	3	53.555	39.6946	8.62471	26.1307
Gcn1l1	4	81.0724	91.4899	67.0982	70.2763
Gdap1l1	4	36.7595	24.2568	4.68965	12.397
Gdf1	4	58.4348	67.6131	40.5547	47.047
Gdf10	3	42.0566	32.8693	11.5676	21.1487
Gdf7	3	48.7161	51.2641	34.364	29.0761
Get4	7	87.1947	94.1914	66.9234	74.7465
Gfpt2	5	59.0079	53.3253	36.9319	34.8585
Ggt1	3	71.6293	90.6863	54.2153	61.3631
Ggt5	3	62.8205	78.3253	59.0858	41.5033
Ghdc	4	73.3941	83.2278	56.3375	56.1797
Ghrh	4	55.7013	86.699	35.6822	48.2601
Gipc2	4	79.1216	76.7327	55.1631	47.2527
Gipc2	4	8.33996	28.9027	4.17072	3.75229
Git1	4	85.8278	89.0354	65.9281	79.5522
Gjb6	3	42.8464	44.8496	18.8209	21.7796
Gjd3	5	88.1115	86.4092	65.0668	59.2888
Glb1l	4	30.1873	48.9451	19.0929	26.7704
Gldn	6	54.9203	62.037	38.5358	37.3991
Gls2	3	32.7839	65.1979	20.5882	34.8522
Gm10093	4	93.6159	94.0164	67.807	85.2593
Gm10295	4	54.2317	62.8561	39.8511	33.2396
Gm10308	8	35.5452	58.9913	20.5053	27.7002
Gm10629	3	77.7648	78.9855	54.0793	54.6897
Gm10660	4	63.0491	71.0202	27.4405	47.4857
Gm10807	4	53.0836	62	16.5224	45.3404
Gm11466	3	65.9467	67.8488	60.394	46.4951
Gm11505	4	47.4702	64.7863	34.4244	31.0176
Gm11513	3	82.9615	96.6109	58.3338	75.1498
Gm11647	6	81.3716	83.7241	62.7691	61.4199
Gm11748	4	89.3473	94.3909	57.7437	68.9204
Gm11795	3	71.5322	83.5561	49.2511	46.1254
Gm12116	6	42.8215	29.0111	12.2109	18.6038
Gm12236	5	68.9827	84.6996	45.3605	54.8719
Gm12300	3	61.3489	64.7331	49.1273	37.5873
Gm12404	3	77.0116	83.6395	52.8744	68.0661
Gm12473	3	57.6389	75.5218	35.233	36.0613
Gm12606	4	64.4384	62.3366	32.3515	28.8513
Gm13201	5	53.6085	69.3267	38.3427	36.2151
Gm13327	3	55.1217	73.9951	35.3431	41.6887
Gm13344	9	62.3679	62.7738	35.6007	41.5847
Gm13372	3	60.5776	72.7158	47.5429	34.6943
Gm13420	6	31.3171	50.4074	19.8352	29.5734
Gm13667	5	51.7373	76.2562	31.4691	32.3421
Gm13703	5	65.8976	82.813	36.5685	54.3137
Gm13716	3	86.8721	88.8248	61.2267	67.7753
Gm13718	3	79.5918	85.8974	62.9278	65.4266
Gm13789	4	85.9912	91.1297	57.8024	68.2114
Gm13816	3	78.4648	77.9362	40.1754	51.7546
Gm13826	8	84.2742	89.7926	58.3051	61.4038
Gm13966	3	81.7137	93.9838	58.6288	65.7854
Gm14174	5	55.117	65.4348	35.3311	33.5602
Gm14272	3	68.1346	72.9109	43.7737	45.3793
Gm14285	3	50.4547	45.4329	32.0292	30.3436
Gm14329	9	74.5159	90.9216	57.3621	57.0301
Gm14343	3	54.2597	52.7778	24.1379	22.0556
Gm15247	9	57.2413	58.1151	41.3653	40.2478
Gm15407	4	75.9009	69.3192	50.547	53.2433
Gm15587	3	46.9875	41.4583	20.4563	24.0772
Gm1564	4	68.75	88.6728	56.6465	60.5052
Gm15677	5	57.3711	50.1843	34.2035	36.33
Gm15726	4	89.1304	98.4123	53.1175	79.0476
Gm15764	4	73.1685	71.8146	51.6379	33.2164
Gm15821	3	78.7611	78.3333	71.5118	50.3584
Gm15966	4	67.1599	75.0494	51.1462	39.4565
Gm16019	4	61.7421	51.0108	28.1469	30.5892
Gm16031	4	79.2373	79.749	54.8074	56.401
Gm16181	5	83.3632	91.7179	54.8499	74.8058
Gm16248	5	75.4244	82.4346	44.4946	58.3335
Gm16267	5	75.7227	81.4357	58.0945	58.8261
Gm16282	4	76.1701	75.2215	54.65	55.9957
Gm16302	6	79.2554	86.4422	57.032	59.4662
Gm16554	3	71.025	86.8258	44.3343	54.4688
Gm16568	4	87.7381	85.7931	61.7244	58.7827
Gm16766	7	74.6457	83.9977	59.843	51.7249
Gm16793	6	58.5517	73.7676	49.0492	49.2906
Gm16950	3	47.8164	38.4656	29.9746	23.9039
Gm16960	3	63.7169	82.0734	46.0542	53.3976
Gm16990	3	67.3553	74.7331	51.548	53.8081
Gm17077	4	53.2297	84.131	44.4527	38.3548
Gm17276	4	31.0471	31.4073	7.69048	16.187
Gm17359	3	66.8792	73.1084	45.7703	43.4921
Gm17416	6	70.3284	87.7789	42.0677	57.9715
Gm17458	5	89.7	93.2971	67.0651	71.6387
Gm17470	6	52.1638	62.6472	30.626	30.4379
Gm17473	6	52.8056	35.3143	22.3007	19.8245
Gm17541	5	96.68	94.9453	73.5043	74.8035
Gm17638	3	92.6196	96.2046	77.3662	78.1408
Gm17653	3	78.2353	89.816	56.8856	59.124
Gm17717	5	19.1589	42.0786	9.7986	16.3211
Gm17728	5	77.0639	82.5455	56.4966	52.1311
Gm20509	3	46.5112	69.883	25.7576	31.924
Gm22	3	71.4249	81.1157	52.5493	47.6312
Gm2990	5	64.2353	30.7885	19.5389	17.5147
Gm3470	3	81.0606	86.1036	73.0282	53.5454
Gm4969	3	32.4306	16.9355	3.98429	3.0303
Gm5215	3	67.619	68.6667	21.875	34.5029
Gm5423	3	77.6781	86.5456	45.7381	59.0148
Gm5900	5	80.3903	84.5088	61.2566	56.3143
Gm6396	3	77.1111	95.6467	42.9825	61.9048
Gm6505	3	75.2105	82.069	55.9616	59.9477
Gm6531	5	44.2091	54.2233	19.4754	22.0853
Gm6613	3	86.1417	87.5408	61.995	64.6667
Gm6807	11	77.5559	90.4092	57.2581	68.389
Gm7097	7	80.1456	87.334	48.0747	62.0942
Gm749	4	65.7906	80.9943	42.6192	44.1792
Gm7546	3	65.4321	85.0855	48.5958	64.8284
Gm8055	3	75.995	77.381	47.4747	48.1938
Gm8181	3	74.7758	74.4398	50.3209	54.8285
Gm833	5	51.4115	65.9217	35.0968	31.8313
Gm9017	3	28.6325	29.4922	15.6114	8.07623
Gm9372	4	58.0023	73.4205	45.1043	37.8838
Gm9493	4	92.6471	95.0641	62.9954	79.9112
Gm9821	5	89.6685	91.8035	74.77	77.225
Gm9866	3	77.3469	80.6999	46.9735	54.0749
Gm9869	3	77.3148	84.0278	40.6863	62.8483
Gm9913	3	82.0679	76.5993	62.4173	51.6326
Gm996	3	19.7985	51.9377	12.7476	22.5091
Gnao1	3	73.6957	92.5954	56.0714	55.7049
Gnas	3	54.2763	69.1111	27.3148	44.7076
Gnb2	3	91.4328	86.8707	77.8393	68.1064
Gp1bb	3	57.4996	65.957	41.3263	44.259
Gpatch2	4	71.5249	92.5129	55.6715	67.7015
Gpr12	3	38.906	53.0953	12.8088	32.1943
Gpr153	3	64.5959	83.0104	58.7422	42.4874
Gpr179	4	73.7941	89.1315	59.7794	48.9135
Gpr83	6	49.6516	66.8958	32.5133	36.3907
Gpr98	3	26.0843	11.478	2.04082	0
Gprc5a	6	34.1918	30.7606	9.09091	9.20035
Grb10	4	34.3983	27.8483	13.2344	16.9697
Grb7	3	73.8079	90.9887	56.2004	60.6583
Grid1	3	71.483	39.8041	31.7029	26.4751
Grin2c	3	34.5223	36.2526	17.5579	20.5806
Grin3b	4	46.7786	46.5238	26.5455	27.5829
Gsn	3	48.4687	48.1763	22.5975	21.4864
Gstk1	4	19.2866	16.2495	0	4.02741
Gstm5	8	28.8277	63.7074	15.1858	25.1914
Gstp1	3	14.6359	15.1345	0	0.793651
Gtf2h4	3	84.2014	97.8495	60.8918	76.1081
Gtpbp6	3	78.7631	91.895	60.3159	59.7903
H1fnt	4	80.8036	86.0268	63.6629	62.7326
H2-Q6	10	64.8089	61.483	42.7613	52.8795
H60b	3	29.8635	34.5438	12.8752	19.2648
Hapln2	6	43.1528	18.3492	11.4175	11.8286
Hcn2	3	52.1075	48.9745	29.5699	36.2896
Hcn3	6	71.9251	75.7726	58.5873	39.0413
Hdgfl1	3	51.0692	68.4875	32.9608	33.0076
Helb	3	91.244	87.3326	56.8072	76.0951
Herc3	3	52.5401	57.8212	37.3745	32.8087
Hes3	4	63.132	63.1191	43.7687	14.8929
Heyl	3	80.3202	84.6818	55.5272	65.6806
Hhat	4	58.2749	76.4989	40.6111	42.8434
Hhatl	3	56.1263	80.9746	49.7773	48.1762
Hist1h2aa	6	82.4942	84.3322	53.7321	60.7176
Hk1	3	76.126	82.5936	59.9532	59.0909
Hmcn2	4	37.8808	38.9845	19.865	22.3899
Hmga1-rs1	3	65.6667	73.4568	43.0328	54.6296
Hopx	4	81.7667	87.1113	47.6288	72.6852
Hormad1	4	78.7162	82.3057	55.2949	57.9019
Hormad2	5	77.4549	91.2494	53.5236	71.8782
Hoxa3	3	69.6356	67.8124	41.7836	45.7413
Hoxd12	7	69.5013	67.7006	45.2827	48.9986
Hoxd3	10	44.1958	37.2438	16.8127	16.6545
Hoxd3	6	76.7134	66.2768	50.3454	36.3462
Hoxd3	4	52.3797	46.5457	22.0399	27.0547
Hpd	7	65.0121	75.8911	46.8119	33.7744
Hpn	5	72.9321	72.1149	51.6544	55.0394
Hpn	4	63.2656	78.8645	56.6058	44.5151
Hr	8	40.4216	45.647	20.8502	17.1242
Hs3st5	3	51.7561	48.209	33.6817	31.0572
Hsd17b6	3	70.1191	86.0648	46.9817	57.8765
Hsd3b7	4	89.897	95.3288	74.9585	73.8885
Hsp90ab1	4	75.9754	80.3663	59.8242	56.2203
Htr1d	3	17.9167	15.8559	4.11557	1.93094
Ifih1	3	27.2683	28.7879	5.79452	11.6342
Ift140	4	64.519	80.6947	54.7735	42.5347
Igf2bp2	3	90.1612	97.2222	64.8914	77.8659
Igsf21	3	58.6831	62.2101	31.8653	24.213
Igsf8	13	64.0594	81.9379	51.6651	49.094
Igtp	4	47.5708	80.5757	42.2636	37.7551
Ikzf4	8	71.2636	88.9889	49.5322	55.1555
Il10ra	7	58.9195	37.8663	22.2367	20.3363
Il12a	9	84.3079	89.2104	48.4252	57.6822
Il12rb2	7	49.9637	50.7244	33.6282	30.176
Il15	4	60.5499	76.0714	25.7566	41.5871
Il17c	3	82.9346	93.619	49.692	64.3628
Il27ra	8	27.7898	51.9191	15.2232	24.6595
Inhbe	3	74.4686	80.4655	50.3201	57.9785
Ipo4	4	81.3853	91.5447	58.161	74.1766
Ipo4	3	84.9003	89.5859	65.0665	72.0167
Iqcj	6	65.7199	81.9689	44.4759	39.6947
Irak2	3	62.372	68.1362	35.3927	41.3632
Irf5	3	34.1338	21.0008	13.4509	9.92149
Irf5	4	67.5067	46.5975	37.6335	31.1873
Irf8	4	29.7999	57.2474	23.0415	28.0652
Irx6	5	54.4448	35.4074	21.4172	26.0889
Itga2	3	32.8125	28.1392	5.69697	12.4308
Itga4	4	18.4584	32.6287	7.83183	15.8752
Itgad	3	71.3829	80.3251	57.7433	51.5436
Jph3	7	54.7212	72.8967	42.4212	37.7096
Kcna4	4	34.6472	17.1387	11.6098	8.1145
Kcnab2	3	64.5885	75.8412	42.442	37.6928
Kcnb1	3	41.4519	64.6391	35.4033	35.4903
Kcnb2	5	69.3194	80.4602	56.0185	48.5848
Kcnc1	3	39.5485	48.955	22.8051	31.3566
Kcne1	5	67.0833	87.5005	49.8266	60.8854
Kcnh2	6	63.5197	56.5372	36.8958	31.474
Kcnh5	5	47.4939	22.0418	15.1538	17.3228
Kcnip4	3	38.2654	38.7025	23.4228	12.9713
Kcnk15	5	28.9744	27.4157	11.5329	18.199
Kcnk18	4	67.2946	73.6757	45.8714	48.6763
Kcnk9	5	24.0291	16.1513	7.91639	5.89499
Kcp	7	53.1473	62.2779	35.7531	35.9266
Kctd10	4	65.3925	79.5592	54.6103	42.4889
Kctd14	3	53.2999	73.3045	37.1941	39.1572
Kctd16	3	67.3864	86.1854	51.5152	38.5417
Kdm2b	5	62.3892	91.0519	46.3577	51.5962
Kdm4a	7	88.6168	94.0164	63.003	74.9872
Kdm4a	3	95.4413	95.4751	75.3086	79.7101
Kdm6b	3	87.5862	89.9027	63.1049	70.5182
Kif3c	5	91.0215	91.3356	68.9072	71.1525
Klc2	3	81.5772	94.1225	59.8522	69.2322
Klf3	3	19.5478	42.291	17.3621	10.2795
Klhdc10	3	77.9394	91.1067	38.8986	61.1508
Klhl3	3	79.7008	78.8848	58.7905	43.0461
Krt12	3	71.6346	95	32.1068	66.3738
Krt13	3	86.6877	80.2106	29.3202	47.1119
Krt7	5	65.3499	77.8403	49.1998	45.966
Krt72-ps	6	53.8148	77.7301	46.5764	34.9136
Krt73	3	70.8337	79.6435	43.0591	32.3166
Krt81	4	78.1151	84.7147	52.124	55.5132
Lamc3	10	75.5494	61.7114	36.972	33.4508
Laptm5	3	68.799	72.1098	48.127	50.0968
Layn	7	58.2218	45.0782	27.3365	31.6012
Ldhd	3	93.0556	92.5926	59.5628	76.3285
Ldhd	5	79.8735	87.6218	50.3622	62.1333
Lefty2	4	54.9354	53.6376	22.3259	29.4572
Leng8	3	88.033	93.8821	75.4677	72.4806
Lep	6	73.5872	72.8059	53.312	34.3362
Lhb	5	32.448	58.8289	23.112	31.6702
Lhb	3	63.9286	79.09	40.8259	46.0297
Lhx3	7	62.6071	45.2185	32.578	29.1399
Lhx5	3	60.6704	35.9931	24.5101	22.11
Lhx6	3	26.5123	23.7356	7.78469	7.81324
Limk2	3	63.0268	77.2786	36.508	39.951
Lin37	4	89.2857	94.255	63.8828	78.3144
Llgl2	3	91.9826	95.613	79.8624	74.8257
Lmna	4	86.988	83.0088	58.927	74.8655
Lmo2	5	53.9472	46.0599	28.8783	25.0084
Lmo7	4	89.9136	92.6497	60.8908	64.9895
Loxhd1	3	84.0083	79.9355	59.3283	48.9481
Loxl3	3	68.2796	81.7746	51.134	55.6832
Loxl4	3	73.1481	87.1361	45.7325	57.8042
Lphn1	3	66.5398	80.6362	55.9405	47.7831
Lphn3	4	36.4966	27.149	20.5685	13.4519
Lpo	3	31.1675	10.7878	4.50368	5.07937
Lrat	5	61.5077	39.4988	20.6646	32.1148
Lrmp	3	54.5067	69.2202	27.7778	21.1197
Lrp3	9	78.9873	86.9034	63.723	59.8318
Lrp8	3	68.1606	83.1679	53.2195	56.2906
Lrrc15	3	62.0372	59.8463	37.335	38.9321
Lrrc26	4	24.8871	29.1828	9.14248	12.8046
Lrrc4	4	51.4464	57.7995	28.5355	29.5873
Lrrc8b	7	84.6748	93.3619	58.2484	61.8963
Lrrk1	3	80.7961	83.5458	54.6765	66.7335
Lrrk1	3	86.6676	89.3041	70.0028	73.5421
Lrsam1	5	68.9981	86.6333	42.0593	55.4271
Lrtm2	3	59.5615	74.8139	45.8228	44.9377
Lss	4	82.1584	91.381	55.0519	73.62
Luzp2	3	53.2867	50.9771	25.3	32.3558
Ly96	3	21.8203	39.9876	9.52837	14.3516
Mag	3	41.3156	71.0081	33.5945	24.4856
Magix	3	77.5978	94.0717	66.9516	49.8006
Mamstr	5	70.8967	63.9459	41.3294	41.8914
Man2b2	3	9.66745	26.7238	4.0429	5.56301
Man2c1	5	88.1496	93.1395	64.135	71.556
Map3k1	4	90.9275	97.6968	68.5233	80.5012
Map3k14	4	83.2432	90.0538	52.948	72.5992
Marveld3	11	31.4869	29.1071	9.39892	18.5831
Mast1	9	61.2233	75.797	47.6246	46.6415
Mast2	3	82.7553	87.4452	50.5767	68.694
Mbp	4	57.8897	65.5889	34.592	39.9662
Mchr1	3	43.3318	36.3708	21.8826	26.348
Mcoln2	9	32.8739	45.1228	16.5807	20.5765
Mcoln3	3	74.8201	87.2331	54.7865	59.1507
Mdga1	3	56.9519	67.1689	37.038	41.7849
Med16	5	93.7259	89.8328	63.8218	66.9333
Meg3	3	80.6791	88.5036	51.6549	57.0593
Megf8	3	88.0167	83.8153	69.3599	66.6727
Men1	7	81.7418	84.8392	63.6986	64.6097
Mettl22	3	73.5256	85.4866	57.6173	58.6018
Mettl7a3	4	57.3896	80.1544	44.2337	37.0334
Mfap5	3	63.3379	80.5303	44.1897	43.5162
Mfsd6l	3	48.4203	62.811	28.1684	35.5579
Mical1	3	71.2756	89.9216	65.3809	56.4007
Mkl1	4	72.4402	81.5919	52.7612	55.6725
Mlkl	3	30.9411	36.3032	8.34044	19.8044
Mlph	3	38.0392	68.7156	30.8512	34.1042
Mmp11	3	70.6547	85.7442	56.3945	54.2659
Morn3	9	70.5091	89.6786	50.5456	68.4174
Mpdu1	3	80.1782	92.678	57.6601	77.6254
Mphosph6	6	25.5058	58.7928	12.2243	26.2951
Mpped1	4	63.4885	73.3342	49.2591	31.3942
Mrpl2	3	70.7639	88.8623	36.0563	66.6254
Mrps21	3	42.0624	73.994	34.4195	43.5576
Msgn1	3	91.159	87.7051	64.169	69.526
Msh4	3	58.297	62.3077	31.8949	54.368
Mslnl	5	68.8817	79.6999	55.0933	47.4518
Mtap4	4	85.9207	89.7294	61.0341	75.0411
Mtmr11	5	89.8902	91.7532	70.1436	75.0383
Mtnr1a	3	18.4713	34.5029	5.49451	10.7967
Mtus1	3	80.3469	80.9106	32.417	57.0477
Mtus2	4	60.3725	66.4749	41.431	43.098
Muc2	7	67.4657	79.2584	53.1343	48.9415
Myh14	3	73.6842	79.3651	35.3535	42.6984
Myo15b	7	91.1602	93.8711	64.9275	76.1397
Myo18a	3	90.6441	95.5722	72.6857	80.3964
Myo3b	3	71.332	60.1282	49.9118	31.2698
Myocd	6	43.9439	20.6777	14.2448	13.018
Myod1	10	53.921	51.0058	30.0044	32.2321
Myt1l	3	57.3377	48.5768	27.9557	32.2307
Myt1l	3	80.7497	91.7815	66.0055	69.5512
Nat8l	5	57.8813	60.857	38.5154	35.4036
Nbeal2	3	80.2602	78.0142	53.1079	57.8659
Ncor2	3	61.4429	74.7015	40.5794	53.6102
Ncor2	6	98.5294	95.0467	75.3573	83.7214
Ncrna00085	4	73.7687	66.1952	43.9316	52.0156
Ndrg4	3	32.9428	35.0188	15.7936	23.2787
Ndst4	3	37.5609	46.8654	10.1282	17.9448
Ndufc2	6	40.4578	55.1915	30.6149	30.8832
Necap2	4	88.2819	89.9802	66.5008	70.9045
Nefm	3	42.0765	37.6576	19.1654	12.98
Neurl4	3	57.197	83.8023	43.3241	47.4504
Neurod2	9	58.3841	41.1256	31.8121	28.596
Neurog3	6	35.8869	25.9479	8.37373	10.1326
Nf2	3	70.3904	96.6968	59.6909	65.7258
Nfatc2	5	35.1415	36.4122	15.4283	24.4163
Nfic	5	68.58	84.5614	44.5262	50.4034
Nfix	3	52.9424	17.0738	24.9302	10.4044
Nfix	3	38.5835	33.0559	16.0238	15.5729
Nfkbid	5	84.2994	88.8714	71.9198	61.905
Ngb	5	60.3073	54.8851	21.9649	37.9447
Niacr1	8	77.5461	86.9245	56.8452	54.9697
Nipsnap3a	7	56.3829	66.5684	34.6564	40.6648
Nlrp5	3	48.3586	63.124	37.3852	28.9141
Nmnat2	3	42.5567	43.8694	21.4286	23.0311
Nos1	4	45.343	34.8089	22.1693	21.5947
Nos1	4	76.699	88.0952	40.6746	49.7024
Noxa1	8	76.102	89.168	59.2	55.7359
Npas4	8	55.1076	55.1168	36.4611	35.2503
Npb	7	12.1298	30.8235	6.96343	6.09747
Npdc1	4	36.3926	52.4659	25.6221	17.8219
Nphp4	3	28.4737	33.9851	8.29151	10.7848
Npw	4	42.676	35.3403	20.5707	18.4259
Nr1h2	5	67.6614	83.1472	42.6611	69.5923
Nr2e1	3	62.4578	38.4372	32.4385	29.9355
Nr2e3	6	74.385	86.2484	54.1567	50.2443
Nr5a1	5	20.7904	15.2405	1.4312	4.54704
Nrip2	4	69.3626	66.3984	49.5181	37.981
Nrip3	3	17.5419	29.6296	8.05749	4.01338
Nrxn1	7	57.5845	73.9068	33.3998	35.8681
Nrxn2	3	89	85.7239	56.0568	74.5452
Ntm	9	64.8408	74.6796	37.6701	47.3986
Nudt1	3	21.8426	34.2211	6.99217	7.72682
Nudt12	6	23.7953	45.4482	6.59014	6.93192
Numa1	7	85.3593	92.4707	64.5664	77.2273
Nxph1	3	48.5079	26.3587	6.77134	8.11656
Obsl1	6	82.1077	91.9021	67.1354	64.8723
Odz2	3	54.6662	68.288	36.2835	34.0094
Odz4	3	47.534	60.0366	20.0904	31.4724
Olfml2b	4	7.64652	31.1638	2.46429	4.09645
Oprm1	3	32.8325	21.8336	3.9881	10.3659
Osbp2	3	78.6756	80.803	63.0821	60.4584
Otop2	3	63.7815	77.1005	54.6203	47.4451
Otp	4	43.9282	36.7559	20.7045	27.7246
Pabpc6	12	72.2298	78.0072	50.1929	50.5724
Pafah2	3	76.3052	72.2469	47.5871	59.8599
Palm3	5	50.8817	36.0207	30.7576	27.1703
Parp10	3	78.0922	89.6866	66.76	58.0241
Parp9	3	61.8182	81.2336	52.0779	37.5285
Parvg	3	78.6905	85.3466	55.665	68.0949
Pax2	3	38.0322	17.9131	15.9149	10.2211
Pax5	4	61.882	44.7711	37.0652	24.3315
Pbx2	3	72.6548	86.188	49.9874	51.6253
Pcdh20	3	41.6828	27.6665	12.5635	11.6462
Pcdh8	3	37.4231	25.0875	18.3592	15.0433
Pcdha11	8	46.3561	46.8298	31.5506	25.2066
Pcdhb1	6	48.7609	40.3176	17.4147	20.7389
Pcdhgc5	4	37.3176	66.1259	22.8573	36.0486
Pcnxl3	4	95.3125	97.2237	70.0305	83.752
Pde10a	3	60.0737	47.5011	29.4474	20.4787
Pde4d	5	32.2573	29.8879	11.6101	16.7196
Pde8b	3	65.4252	53.3348	34.0509	40.3072
Pear1	4	60.3365	70.4848	44.3775	39.3832
Perp	3	68.2256	55.8039	41.964	35.2672
Pex5	3	70.6667	96.6284	44.4646	82.7586
Pf4	5	79.1381	86.6395	60.2661	56.2216
Pfkp	3	85.9649	89.3082	57.8231	59.3137
Pgbd5	7	87.5133	81.7793	54.8453	67.7455
Pgcp	3	65.3333	52.2441	32.407	25.7612
Phactr3	4	41.3498	36.5977	17.9301	19.2804
Phldb1	3	94.0236	100	73.1481	79.2821
Phrf1	8	90.9183	94.4542	66.7719	81.69
Pigq	5	91.3232	90.6549	73.0597	74.9642
Pigz	4	26.4367	33.9417	8.82881	7.2324
Pip5k1c	3	94.2911	93.8247	75.1963	72.2397
Pirt	4	79.4906	75.7392	47.5564	54.5437
Pitx1	9	70.8632	64.7792	50.8251	37.6966
Pitx2	3	50.7125	39.431	19.4654	30.3097
Piwil2	5	64.7326	81.0825	49.608	48.0422
Pkn1	3	91.9738	92.5519	70.133	84.9057
Pla2g3	3	66.4706	76.3896	56.5184	50.3562
Pla2g4b	3	84.3242	88.3118	60.6644	73.5802
Pla2g6	4	82.9193	81.6605	63.3216	58.7252
Plch1	4	87.4393	74.1034	54.4908	46.7761
Plch2	3	54.6929	76.9289	34.8019	38.3598
Plec	4	82.0675	88.4602	63.1102	59.5542
Plek	13	43.3803	39.6457	19.9872	20.1599
Plekhg4	5	46.5771	65.5513	26.2453	44.4649
Plekhm2	3	92.5792	97.7381	72.2733	88.795
Plxnb2	4	90.2209	95.0727	70.2181	87.9473
Pmaip1	8	17.5336	42.4082	5.51948	19.2507
Pms1	4	93.6974	92.2452	70.0403	77.6957
Pnmt	3	60.2894	72.706	52.0792	48.314
Pou2f2	3	77.1759	74.6377	50.7937	34.2602
Pou4f1	4	39.3225	25.2	13.8437	16.1083
Ppp1r16b	6	78.6941	91.7647	58.5078	67.3276
Prdm13	4	22.4354	21.4007	7.63226	7.52254
Prelid2	4	9.19913	34.7414	3.23887	0
Prm1	4	57.6271	62.5	32.1525	35.3659
Prph2	11	82.1567	82.6441	52.7316	58.6992
Prrx2	3	76.9015	84.4683	60.6677	53.9386
Prss39	4	57.1552	83.5245	45.6279	45.4196
Psd4	4	7.16667	30.83	1.44231	2.40385
Psen2	4	82.3065	88.5045	69.1565	66.7718
Psmb8	3	33.2789	12.264	12.1111	4.88215
Psmc4	4	84.4516	95.4531	69.2685	81.4451
Pstpip1	3	88.565	88.1145	64.1912	68.4461
Ptbp1	10	88.2974	92.5447	65.211	73.5272
Ptch2	3	67.6777	87.577	52.7201	41.6667
Ptger4	8	56.2495	55.2178	28.9407	38.8944
Ptges	3	73.9364	80.5669	63.7189	43.3109
Ptgs1	4	83.8661	87.9412	48.8965	55.9583
Ptpn1	5	53.5328	64.5459	43.8172	46.2144
Ptpn20	3	69.8609	84.9341	52.0262	50.7831
Ptpn6	3	77.8144	84.1808	63.0896	54.4715
Ptprf	3	95.265	97.339	85.278	77.254
Pygm	3	81.3494	92.5212	66.2956	71.9588
Rab37	4	33.4867	38.168	13.3766	21.7003
Rapgef3	9	75.5958	80.0867	51.072	56.04
Rarres1	3	47.7778	49.3842	21.0728	32.8362
Rasl12	4	24.1369	30.6373	6.0654	6.31446
Rbck1	3	99.435	97.1618	76.1905	86.6871
Rbm43	5	33.0447	45.5158	19.0818	29.26
Rbmxl2	3	70.0392	67.3465	43.4179	50.5857
Rcor2	4	37.6282	38.2221	17.4567	19.0562
Rem1	5	55.8647	55.6452	36.9858	36.0162
Rere	4	98.0797	96.8788	82.7593	86.9594
Rgs12	4	80.3945	90.6521	56.2421	66.9753
Rgs4	4	71.0035	57.2128	40.6156	44.0502
Rgs8	3	73.007	62.2253	34.4789	42.3166
Rgsl1	6	83.6831	93.0511	57.478	61.7152
Rhbg	4	44.853	49.4357	25.0688	27.5856
Rhcg	5	64.8194	55.2987	33.9667	43.7055
Rhof	3	36.1376	47.5806	23.862	26.0831
Ribc2	4	79.6477	74.7447	46.5517	50.4347
Ric3	6	19.1408	20.2013	4.87738	6.52484
Ripk3	3	57.5843	71.9106	40.054	42.5892
Rltpr	4	74.349	89.2415	62.5324	64.7193
Rnf112	8	53.2615	57.5274	33.495	31.5222
Rnf186	5	83.8665	88.2186	62.874	59.342
Rnf38	3	98.7879	90.303	74.3115	58.5648
Rnf8	3	67.7402	84.2088	50.8241	54.5906
Rp1l1	6	85.7121	89.9124	54.9385	71.337
RP23-108F2.4	10	71.0811	82.1569	47.8387	49.1369
RP23-76I20.1	4	74	65.2174	38.2377	41.6667
RP24-329C11.5	3	80.7411	84.6524	63.1932	64.2226
Rpl10l	9	70.4914	86.9694	53.3775	55.012
Rps6kl1	3	17.1546	38.88	10.275	12.6733
Rrp7a	8	94.1609	94.4017	68.6356	75.563
Rspo4	3	57.7012	42.3382	23.9791	25.3081
Rtbdn	3	42.31	51.0849	24.4744	31.827
Rtdr1	3	79.0843	92.4923	50.6936	67.0976
Runx1	7	18.7947	7.50995	0	0
Runx3	10	62.5887	65.719	40.743	38.5915
Runx3	3	67.6935	82.5022	50.7197	40.4778
Rusc2	7	60.1192	67.1806	37.1971	33.4633
Rusc2	4	58.9192	69.2033	37.2461	49.7447
Rusc2	3	83.1969	89.416	67.562	65.0032
Rusc2	4	78.6388	88.3566	61.45	70.9425
Rusc2	8	88.0029	94.7291	59.634	74.6195
Rwdd3	9	85.2374	83.7307	57.0197	61.3656
Sall4	6	89.424	94.2985	56.8064	76.0961
Scara5	3	61.0147	69.4288	47.7109	30.7382
Scarb1	3	79.8765	96.4012	54.9679	66.7187
Scarf2	3	43.6193	37.1168	18.633	19.704
Scnn1a	3	68.03	67.0492	45.7875	47.619
Scrt1	4	46.9044	41.2246	27.1349	25.7238
Scube3	3	47.5507	34.8928	21.7701	15.7819
Scube3	3	75.7846	84.5008	58.82	57.4147
Scube3	3	56.9887	70.9195	45.7041	39.2009
Sdk2	14	50.7021	43.8818	24.1989	28.1712
Sdr16c5	4	57.1174	76.5438	37.8472	25.3335
Sds	3	81.0717	88.2765	66.4103	51.9268
Sec16b	3	84.6677	76.6205	58.8509	52.3033
Sema4d	3	60.5582	87.5821	51.5264	54.3049
Sema4d	3	69.6106	76.8519	41.358	49.5435
Sema6d	5	18.8777	16.5205	6.39935	4.21228
Sept9	5	60	83.5897	35.8657	46.8152
Sept9	4	75.3417	90.9762	67.1731	66.0002
Serhl	7	70.9847	79.6218	50.0549	54.3927
Serpinb9c	5	42.6699	69.4577	31.8298	34.6353
Serpine1	3	50.985	41.0582	20.1389	24.6296
Sez6l2	6	82.1874	88.2865	67.6774	61.3393
Sf3a1	3	99.0741	93.7795	65.2335	86.476
Sfi1	4	73.6773	83.2266	37.6051	68.4703
Sh3pxd2a	3	53.4827	55.4634	29.0843	33.2514
Shank2	3	48.5849	50.5467	37.7315	26.2946
Shc2	5	70.845	86.3891	46.1039	49.9846
She	5	39.1745	37.4165	17.5692	22.7263
Sirt1	4	29.3552	57.4372	19.6228	23.0033
Sirt4	8	63.4442	77.7611	33.4546	49.9789
Six3os1	5	31.5838	20.0574	9.5518	9.46255
Skor2	6	73.0583	70.1474	50.2231	34.4743
Slc11a1	4	74.0702	89.5916	49.1253	49.2509
Slc12a6	3	57.4533	73.3367	45.8032	31.8746
Slc13a3	5	58.1325	66.9047	36.75	41.1538
Slc15a1	3	32.5581	55.9091	11.9682	30.1301
Slc16a3	5	41.1176	64.6231	29.4354	29.9669
Slc17a8	3	60.7632	74.4391	34.5418	44.0354
Slc24a2	3	11.0204	15.2135	2.6289	0.680272
Slc25a25	4	88.902	96.0297	60.8855	80.8829
Slc25a31	17	60.6756	81.7624	37.9334	41.7372
Slc26a10	3	59.5716	67.4602	39.4736	37.5397
Slc28a3	5	72.9006	83.6433	59.0909	47.6391
Slc2a5	4	95.979	93.4786	59.4919	84.6942
Slc2a5	3	76.7677	83.811	55.5833	69.8925
Slc35f3	6	38.4548	42.168	22.8368	20.6901
Slc38a3	5	21.1238	32.4413	7.61517	14.21
Slc3a1	4	81.7145	90.1957	57.3319	75.8942
Slc45a1	4	98.5294	100	69.0106	86.3158
Slc5a5	4	58.6951	68.3176	40.5654	40.1573
Slc5a7	3	79.8608	50.9667	44.1182	40.991
Slc6a17	4	66.2612	76.3556	42.4874	45.8934
Slc6a2	6	37.6445	43.8521	17.499	29.1342
Slc6a3	11	53.6063	47.0575	30.6469	30.5627
Slc6a5	4	60.8158	62.8878	41.693	26.4187
Slc7a14	6	53.8751	26.9935	29.3314	22.8952
Slc7a15	4	75.5147	89.6596	52.3822	58.9308
Slco4a1	5	68.5988	75.0769	37.6351	37.0544
Slco5a1	6	36.1024	29.6362	17.1216	15.5184
Slfn9	3	61.818	52.8409	31.2114	39.8458
Slit1	3	38.6428	46.0507	22.0789	25.5425
Slitrk1	4	31.268	33.9264	6.25	17.1325
Smpd3	3	74.8905	91.058	64.345	57.6307
Sncb	7	29.1405	21.8989	8.58221	8.03666
Snrk	6	80.2565	87.437	61.5741	71.6559
Snx21	3	88.9914	91.2573	70.8345	77.9685
Sox2ot	3	45.7982	37.457	24.8923	25.463
Spag17	7	59.6716	71.17	37.839	30.3282
Spag4	3	72.4468	50.1567	37.6812	33.4995
Spag6	3	25.4653	41.6667	11.7069	10.6589
Spata13	15	72.0325	81.1614	50.5621	45.9374
Spata13	4	61.599	80.3988	47.2624	39.9033
Spef2	3	23.5765	41.0789	15.0494	10.6202
Spnb5	3	56.7528	83.4503	47.8632	48.7914
Spns1	6	93.025	92.9585	67.576	78.4641
Spo11	5	79.6825	83.1919	60.737	48.2756
Spsb1	9	81.1422	88.6106	67.9705	58.3818
Srcin1	4	71.9697	59.7034	40.5046	38.0607
Srrm1	3	93.0329	90.7378	57.726	76.9239
Srsf3	3	82.9762	93.6016	43.664	60.8844
Ssh1	4	78.5464	88.9661	65.2878	68.1849
Sstr2	4	87	95.5534	70.9512	81.9929
Sstr5	3	35.5939	26.7739	12.3384	13.6425
St6galnac2	3	93.3862	98.4752	73.7485	84.833
St6galnac2	12	44.9661	42.9386	23.3792	22.8941
St8sia3	6	49.8102	31.1825	17.7033	14.735
St8sia5	5	34.5956	29.6988	15.7874	16.7648
St8sia6	5	30.0154	46.2013	21.9437	15.0421
Stab1	3	62.354	74.7106	45.6798	59.5338
Stard3	3	83.4032	93.2107	72.5533	67.48
Steap4	5	58.0652	61.7522	26.4952	45.2641
Stra8	3	90.1961	96.1415	58.7325	85.1551
Sult2b1	9	54.6781	73.4693	36.9094	40.0929
Surf6	8	92.4339	93.2382	58.7825	77.9371
Susd4	3	83.3883	68.6458	50.5586	58.2716
Svil	3	89.3817	85.1967	60.9027	66.9176
Sycp2	8	60.9481	81.6093	39.9137	48.9182
Sycp2l	7	65.2323	76.132	44.6542	46.3396
Synj1	3	89.5875	90.8244	51.1891	64.9202
Synpo2	8	81.624	87.8148	49.2474	60.3972
Syt13	7	28.3867	20.7425	4.45938	7.32131
Syt5	9	51.4863	35.0737	18.8947	25.4093
Syt9	6	66.6565	76.36	37.2203	45.4798
Tacr1	10	50.5379	38.3797	22.4614	23.9985
Tapbp	9	61.8282	77.1289	44.4797	48.1111
Tbcd	3	90.3846	82.4427	51.6667	69.3933
Tbrg4	6	93.5191	91.4236	59.6766	82.1013
Tbx4	5	82.2453	87.4801	57.427	61.3865
Tc2n	3	70.6599	87.1639	39.9341	59.414
Tchp	6	82.0206	91.9333	65.1869	58.5999
Tchp	3	93.1217	90.5911	73.2666	77.8302
Tcirg1	3	91.6667	93.405	56.5037	80.7018
Tctn2	3	28.6663	43.6654	9.8203	21.8972
Tead2	5	73.9657	82.4511	55.2471	59.9722
Tecpr1	3	92.2758	93.5583	77.793	71.2209
Tekt4	4	54.9558	59.6138	35.2343	34.6245
Tesc	4	59.2874	58.921	44.4683	36.5118
Tex101	4	66.3364	78.6937	51.5207	44.8516
Tgm1	4	74.6667	80.4496	57.3767	52.1714
Thbd	14	42.1426	55.9201	31.0468	21.2374
Thbs3	4	51.9436	71.993	33.1296	43.7397
Thpo	3	59.2579	51.2792	28.9205	36.7308
Thrap3	3	89.1348	90.1841	50.9259	71.3548
Tinagl1	4	94.652	95.2917	80.1014	74.2469
Tkt	4	93.9437	92.3419	69.1651	81.4953
Tle2	3	79.0684	89.8416	65.9093	64.3434
Tmcc3	5	43.3491	56.4409	23.3933	26.3705
Tmem120a	4	77.2779	74.9751	52.2276	54.8615
Tmem132b	5	59.3278	70.5345	44.3211	44.0283
Tmem171	4	54.5766	73.8665	47.9207	37.0269
Tmem189	3	84.9983	91.0088	55.1066	70.315
Tmem201	3	56.5922	83.3009	48.6988	39.4505
Tmem233	3	81.6218	77.503	56.4869	45.6904
Tmem26	5	55.8777	41.4053	22.3348	23.877
Tmem45b	6	61.1715	71.5717	39.9953	38.8975
Tmem63c	3	17.9357	34.1599	6.42136	6.9899
Tnfaip2	4	27.6219	47.1991	18.9929	16.1234
Tnfaip2	3	92.0289	84.9462	62.1103	70.4819
Tnfrsf23	3	32.5673	41.8552	15.5238	17.5159
Tnfrsf8	5	56.7968	51.0101	26.8939	23.7583
Tnfsf13	3	78.8912	82.7505	53.0456	52.8751
Tnfsf13b	3	60.7048	62.613	42.6587	41.9344
Tnfsf14	4	51.0875	73.3342	34.2704	37.4268
Tnfsf15	5	61.3128	75.0215	34.3373	39.7802
Tnfsf4	3	61.8166	77.4972	43.29	23.7472
Tnk2	4	39.5202	58.2504	25.4599	21.3636
Tnn	3	66.6302	66.9181	46.4397	46.1571
Tnp1	4	77.5917	90.3615	50.625	66.2067
Tox2	3	30.2794	17.926	9.14983	13.4841
Tox2	5	76.1527	83.7592	63.5864	43.5203
Tox2	4	82.0588	79.5867	59.9599	46.1667
Tph1	4	34.5569	52.9045	16.5476	21.9298
Tpm3-rs7	3	81.4815	86.2112	34.6667	53.6737
Tpra1	3	70.7182	87.9794	50.0797	54.8694
Tpst1	3	80.2768	84.6723	58.3835	51.7399
Trafd1	4	76.1622	89.4723	62.1864	60.312
Trafd1	3	76.6312	88.8911	63.7493	60.0795
Trappc3	4	40.21	65.3684	23.6559	28.0888
Trim36	6	31.9701	18.931	7.53748	9.45823
Trim39	5	89.2288	93.6607	66.7361	65.2
Trim50	3	63.8709	80.6531	46.9162	42.7677
Trim58	6	55.1941	58.6962	41.4567	40.598
Trpc4	3	80.3535	50.7315	39.1229	34.8627
Trpm1	3	60.7352	77.5479	39.8853	41.8979
Tshz2	7	74.981	81.9995	56.8075	58.4838
Tstd1	3	87.9891	91.5925	75.9465	71.3313
Ttc39b	3	48.6279	57.3057	35.0649	22.4422
Ttll11	3	70.4645	79.8303	44.5456	45.4614
Ttll3	7	75.1788	90.8673	55.1718	63.9878
Ttll3	5	82.6557	94.761	58.7649	79.5567
Tuba3b	9	83.0708	91.1937	58.7969	69.352
Tulp1	3	84.9759	89.3262	64.3977	72.1561
Tulp2	4	74.7952	88.7416	48.2719	66.199
Twist2	3	61.3263	67.7889	36.6402	50.2012
U2af1l4	7	62.4676	83.4241	37.7429	49.8243
Ugt8a	3	44.7104	40.804	25.4058	26.0923
Uhrf1	3	96.5873	97.6364	78.4011	86.8192
Ulk4	4	78.1011	71.3522	45.46	47.9358
Unc5a	4	78.2822	84.5521	55.7043	53.642
Usp21	8	81.7399	89.0792	63.0225	65.4339
Usp35	3	58.8988	76.83	39.0097	47.9623
Vwa2	3	44.1019	43.845	16.2468	25.8159
Vwf	4	50.8631	62.7625	38.7137	35.2945
Wbp7	3	92.1182	93.9785	77.6294	76.3145
Wdr20b	6	86.9677	86.5863	60.244	70.6561
Wdr62	4	73.5048	82.6268	48.9649	58.7619
Wdr77	3	82.7991	96.5517	51.7625	75.2107
Wdr8	7	24.8092	33.0899	15.7012	10.8427
Wdr81	3	85.6236	97.0271	72.8476	78.7954
Wdr81	3	84.7878	92.7977	78.1525	66.632
Wfdc1	6	64.721	73.3008	47.1707	40.253
Wfdc15a	4	85.2439	89.715	47.0353	71.8996
Wnt2b	3	39.0152	27.2727	17.0792	16.3798
Wnt3	7	39.3777	23.3329	12.059	15.5304
Wscd2	9	61.0836	66.5534	45.2713	39.4162
Wwc1	5	86.5875	87.5341	51.4615	70.0924
Yipf1	8	89.2472	90.4483	70.1487	65.9021
Zbtb38	8	65.4587	66.0901	43.4519	38.6046
Zcchc14	4	77.2893	92.5864	54.7541	60.5165
Zcchc14	5	34.6667	46.6538	17.3271	17.1111
Zcchc17	3	93.4091	93.9363	69.4387	84.078
Zfhx3	3	64.6904	48.1136	32.37	18.2561
Zfp248	3	30.9687	62.7397	22.0836	28.8583
Zfp287	5	50.5959	47.4318	26.5073	27.4119
Zfp316	5	56.8677	63.7426	39.1778	41.8942
Zfp385b	3	29.904	20.1464	9.12993	4.05317
Zfp523	4	85.7962	84.7222	73.9778	57.4048
Zfp536	6	82.1313	82.0004	44.4709	59.1526
Zfp592	4	72.4034	87.2394	57.5292	60.722
Zfp64	3	78.7879	91.1319	70.0523	64.5965
Zfp667	3	81.1077	81.7343	46.7943	51.8134
Zfp7	6	90.206	92.9799	63.0452	78.8399
Zic4	6	71.3689	67.2554	49.6686	43.4912
Zmat4	3	20.4734	15.0718	8.00066	4.0404
Znrf4	3	62.3932	82.9268	48.1061	41.3146

## Sheet: Hypo_promoters_1DMP
	n DMPs	shScr.I.ox	shScr.II.ox	shTet3.I.ox	shTet3.II.ox
0610031J06Rik	1	84.0909	91.4894	71.4286	64.2857
0610038L08Rik	1	89.3939	97.5	73.4694	71.1864
0610040B09Rik	9	51.2289	44.831	21.2607	26.4044
1110002E22Rik	3	85.5292	86.483	60.5239	66.9523
1110003O08Rik	2	85.5261	90.7059	74.2321	62.9953
1110012J17Rik	1	24.6377	14.4578	5.88235	2.17391
1110012J17Rik	1	80.5556	96	42.5926	75
1110018N20Rik	3	60.3175	71.4286	50.1987	49.0712
1110049F12Rik	2	75.7934	88.377	61.0577	68.5764
1110050K14Rik	1	64.8936	27.8351	32.6733	17.6471
1110051M20Rik	2	20.9213	8.89108	0.495049	3.26532
1300015D01Rik	6	76.4962	78.8119	51.9257	50.03
1300017J02Rik	1	69.0722	84.8485	50	56.3636
1500002O10Rik	2	51.295	19.5153	16.3265	10.1972
1500010J02Rik	4	79.2323	95.5901	59.3985	71.345
1500012K07Rik	3	38.1621	40.8519	20.8528	22.1552
1500015O10Rik	2	67.3628	80.609	41.2637	54.386
1500017E21Rik	3	44.6062	75.171	32.1102	34.3395
1700001O22Rik	2	57.2403	34.8333	29.1407	25.4918
1700001O22Rik	1	20.1835	34.7826	17.0103	16.3265
1700001P01Rik	1	100	97.561	71	81.3333
1700007I08Rik	2	79.8758	95.098	61.0518	61.4107
1700010I14Rik	1	22.2222	15.2542	0	5.35714
1700011E24Rik	2	82.8862	84.4828	51.875	53.2814
1700012A16Rik	2	53.6765	54.5455	29.1026	13.752
1700012A16Rik	4	81.6876	89.0094	64.2021	71.4737
1700012C14Rik	1	10.6195	27.1111	7.44186	5.61224
1700013N18Rik	3	77.714	95.4181	57.6415	76.0569
1700015E13Rik	2	76.1341	67.1791	48.8636	49.7061
1700015F17Rik	1	56.8627	87.7551	41.9355	53.3333
1700016P03Rik	1	16.3265	15.7303	8.95522	0.970874
1700017D01Rik	2	76.8924	74.3433	65.6345	41.7944
1700018B08Rik	7	68.0045	82.6671	50.0828	51.2406
1700018B24Rik	8	58.7093	78.1582	39.3332	38.9675
1700019L03Rik	1	79.6993	69.9187	51.4493	48.1132
1700019N12Rik	10	53.1613	65.2059	36.2969	38.2559
1700021N21Rik	2	74.7393	78.6404	48.5417	56.1576
1700023F06Rik	2	78.2307	84.6939	48.3488	50.9677
1700025C18Rik	1	53.3981	77.9221	34.7826	32.8947
1700027L20Rik	4	29.8217	37.5982	13.7963	15.6752
1700029J11Rik	1	83.75	83.7838	67.4699	66.3265
1700037F24Rik	2	58.9474	86.4634	42.3668	31.4489
1700039E15Rik	6	63.9462	85.1298	52.3631	49.731
1700048O20Rik	7	69.4993	66.6862	45.2747	42.477
1700051A21Rik	3	18.6964	34.8398	9.1277	12.9376
1700057H15Rik	2	41.1678	39.1544	24.5457	20.7995
1700058G18Rik	1	92	93.5484	57.1429	86.9565
1700060C20Rik	1	67.7165	73.913	56.7797	41.2844
1700064E03Rik	1	93.75	93.5484	76.5625	77.0833
1700066J03Rik	3	29.3487	45.0493	19.0476	13.3333
1700080O16Rik	2	92.0732	88.3167	80.5882	55.7749
1700082M22Rik	3	48.3068	57.7485	37.5469	29.5613
1700092M07Rik	1	63.8298	90.5405	52.0833	62.6506
1700101E01Rik	1	5.17241	21.875	0	0
1700110K17Rik	2	62.5322	84.3058	41.4062	60.3913
1700123K08Rik	2	55.9037	80.1913	28.1476	31.5385
1700125D06Rik	1	55.5556	58.6207	27.451	31.7073
1700125G02Rik	1	21.7391	8.88889	2.34375	4.83871
2010001E11Rik	3	37.3546	37.0521	13.5998	17.6218
2010003K11Rik	1	89.3939	79.4118	43.9024	47.7273
2010007H06Rik	3	36.5591	64.5833	21.3585	25.8274
2010107G23Rik	3	49.3343	40.3553	25.5777	20.847
2010111I01Rik	1	20.339	8.16327	0	5.33333
2010204K13Rik	1	46.0317	58.1818	28	28.5714
2010305A19Rik	1	10.5556	33.3333	1.49254	10.3704
2010317E24Rik	1	100	89.2857	62.8571	71.0526
2210008F06Rik	1	23.0769	37.1429	16.5714	14.4144
2210019I11Rik	8	55.2769	56.5707	33.5688	30.11
2210020M01Rik	1	84.9624	81.25	50.3876	77.3585
2210417A02Rik	3	96.1905	95.4991	57.9495	80.4502
2310004N24Rik	2	66.8478	84.9209	52.8118	55.2949
2310007B03Rik	3	77.7126	80.3727	61.5196	47.3763
2310007L24Rik	1	69.2308	94	64.1791	43.3962
2310007L24Rik	4	65.2676	72.8261	37.8777	48.7544
2310008H09Rik	2	71.1268	90.499	49.0196	51.3333
2310043J07Rik	5	72.78	79.6148	51.1882	53.8438
2310044H10Rik	3	83.4949	87.5014	64.2367	65.6576
2310061I04Rik	3	92.3951	91.4433	69.7952	66.3902
2310067B10Rik	1	80.0905	76	58.8653	56.5657
2310069G16Rik	1	29.4643	47.4453	20.339	18.6567
2410012M07Rik	3	34.7708	51.0897	19.6157	32.3949
2410089E03Rik	1	94	92.9825	77.7778	77.193
2410089E03Rik	3	93.4272	95.9441	68.6667	72.8103
2610028H24Rik	3	75.9864	92.413	57.9508	71.4964
2610307P16Rik	5	49.5026	22.8707	25.3078	4.8102
2700081O15Rik	1	23.3533	17.7215	8.77193	9.81595
2810055F11Rik	1	6.45161	39.4737	4	2.32558
2810404F17Rik	2	74.3056	88.8889	52.0798	59.617
2810408M09Rik	1	56.5217	88.2353	53.9267	56.25
2810428I15Rik	1	8.88889	42.8571	6.32911	14.5455
2810455O05Rik	1	96.875	97.2222	72.7273	85
3110007F17Rik	3	26.3889	66.0256	20.8602	22.9885
3110035E14Rik	1	86.9565	82.6667	57.5	60.3774
3110039M20Rik	1	36.2069	11.7647	14.1304	7.35294
3110082D06Rik	1	41.3793	8.62069	6.73077	4.47761
3110082J24Rik	4	56.4633	31.0964	23.0613	22.8972
3230401D17Rik	3	88.821	91.3019	64.7911	77.8156
3300002A11Rik	1	98.6487	96.2264	71.25	74.4186
3632454L22Rik	3	36.7953	46.3542	20.5467	20.8719
3830431G21Rik	2	12.4787	25.1544	3.07692	5.88235
3830431G21Rik	3	57.9823	79.0934	38.14	38.099
3930402G23Rik	1	81.25	57.1429	29.5455	31.5789
4430402I18Rik	3	86.8275	84.2798	67.4181	62.7226
4732456N10Rik	3	85.6367	86.3354	77.5199	66.1549
4732471J01Rik	2	82.3558	94.0476	54.8666	73.9416
4732490B19Rik	4	71.3541	74.6943	48.1396	54.8428
4833403I15Rik	1	71.3178	96.1539	65.4762	58.6207
4833427G06Rik	3	48.3516	28.7426	22.0933	16.849
4833428L15Rik	7	54.6936	62.9819	38.1696	34.8248
4921504E06Rik	1	24	16.7539	6.79612	8.16327
4921509C19Rik	1	54.5455	62.069	34.0909	35.2941
4921510H08Rik	5	58.8318	77.5	39.0277	38.5959
4921515J06Rik	4	62.7083	78.6667	37.6344	44.4601
4921518J05Rik	6	86.7796	92.6605	65.627	70.0417
4921522H14Rik	1	52.5253	79.0323	38.8889	47.0588
4922501L14Rik	2	83.282	87.9099	43	71.0283
4922505E12Rik	2	91.3043	93.8775	62.4098	69.863
4930404A10Rik	1	58.4416	83.0189	28.5714	48.7805
4930407G08Rik	1	55.2632	67.5	31.3726	42.3729
4930433N12Rik	1	24.359	40.404	18.0328	19.8582
4930443G12Rik	1	53.7415	63.2653	22.5	27.2727
4930444P10Rik	4	14.3236	40.5749	9.69135	19.0575
4930448E22Rik	1	33.3333	28.5714	9.7561	9.7561
4930455G09Rik	2	63.0808	85.5401	38.5185	54.1667
4930466I24Rik	1	46.281	64	43.8202	35.1351
4930467D21Rik	1	79.4872	100	48.8372	85
4930478K11Rik	3	48.3085	58.0896	30.9529	30.6066
4930485B16Rik	4	72.0329	85.2335	50.1049	55.7681
4930504O13Rik	1	68.6567	82.9268	45.283	45.614
4930505O20Rik	2	58.7102	86.1055	43.6421	39.0749
4930505O20Rik	1	77.7778	79.3103	42.8571	56.0976
4930506M07Rik	2	9.32203	16.9118	0	2.57243
4930511A02Rik	1	62.6866	70.7317	55.6338	36.3636
4930519G04Rik	1	65	90.9091	47.3684	46.4286
4930523C07Rik	2	87.5776	93.3944	57.8814	76.9614
4930526A20Rik	1	67.8571	83.3333	50.7246	48.5714
4930534B04Rik	2	93.2217	93.4783	65.4737	83.5796
4930544D05Rik	3	23.1062	65.5238	11.3311	8.85663
4930555I21Rik	1	79.2453	84.6154	52.1739	54.1667
4930556I23Rik	1	91.6667	93.75	71.4286	82.7586
4930562C15Rik	1	69.6429	62.069	36.6667	37.8378
4930564K09Rik	1	5.88235	12.6984	0	0
4930594O21Rik	6	84.5848	90.5425	59.2887	74.4832
4930599N23Rik	7	60.3282	59.2815	35.0182	46.3765
4931417E11Rik	5	86.1458	84.9462	53.1445	50.6445
4931431F19Rik	2	65.5172	78.2967	36.3208	51.3575
4931440F15Rik	1	58.1967	67.6056	42.6667	43.1373
4932435O22Rik	3	73.8568	84.153	57.0942	51.9255
4932438H23Rik	1	54.5455	42.1053	28.5714	18.0328
4932442E05Rik	4	85.7119	96.8411	57.7554	83.3139
4932443I19Rik	1	58.6667	78.125	27.5	53.3333
4932702P03Rik	2	71.0221	90.625	59.9787	44.5455
4933400F03Rik	1	66.6667	40.8163	29.7297	24
4933403G14Rik	2	31.7803	47.7273	21.1793	25.6639
4933412E24Rik	3	46.3223	80.8556	25.97	43.6226
4933414I15Rik	2	40.6233	74.2517	25.1698	34.4068
4933416M07Rik	1	79.4118	82.7586	54.5455	67.5676
4933421A08Rik	1	51.9084	31.6456	20.339	28.9474
4933421I07Rik	1	62.3188	70.9402	47.8873	52.2059
4933424L21Rik	1	87.3239	91.1111	58.8235	46.8085
4933427I22Rik	5	61.9707	68.6902	51.3607	36.4197
4933428G20Rik	5	52.813	73.0836	32.2546	46.8914
4933433C11Rik	3	58.9372	90	42.5921	56.9653
4933433P16Rik	1	52.9412	40.9091	15.3846	24.4898
5033411D12Rik	2	29.1441	18.6275	3.33333	8.78136
5033414D02Rik	1	22.5806	33.6449	10.8696	16.1905
5033417F24Rik	1	4.54545	30	3.42466	4.54545
5033428I22Rik	2	72.9715	12.1748	17.0894	7.90021
5330417C22Rik	4	40.4503	36.3573	21.3603	20.7874
5430421N21Rik	1	82.3529	96.9697	80.9524	58.8235
5430427M07Rik	1	80.9524	88.6364	67.7419	56.5217
5730437C11Rik	9	56.5627	69.1333	43.2201	33.382
5730457N03Rik	1	84.7328	79.7468	69.1176	57.7778
5830416P10Rik	1	85.4167	83.0769	54.7619	64.5833
6030405A18Rik	1	10.8108	22.2222	0	6.45161
6030419C18Rik	4	75.4926	73.7578	35.3959	40.7948
6030422M02Rik	9	67.1103	85.0561	49.5643	56.7659
6330403A02Rik	1	25.9259	11.3636	0	0
6330512M04Rik	3	34.6851	48.075	18.1884	25.2133
6330527O06Rik	1	50	70.4225	42.8571	26.8657
6330527O06Rik	2	60.8242	63.4359	43.851	40.1348
6430548M08Rik	1	10.8108	12.1951	0	2.04082
6430704M03Rik	1	6.25	32.2581	0	0
6530411M01Rik	1	69.2308	17.8571	21.4286	8.69565
6720416L17Rik	1	54.7619	51.7241	32.5	16.129
8030423F21Rik	1	38.4615	31.9149	22.9947	22.973
8030474K03Rik	2	83.7524	89.1304	44.2308	72.0306
9030622O22Rik	5	20.0547	23.6223	4.82945	0.620491
9130017N09Rik	1	60.7843	72.093	50.7692	28.8462
9130204K15Rik	1	80.3279	91.3979	64.2857	80
9230102O04Rik	1	61.3095	25.5814	34.2342	20.9091
9230102O04Rik	2	66.5825	64.0971	51.009	36.222
9230111E07Rik	3	72.3181	84.8416	54.7966	43.6343
9330162012Rik	1	7.84314	21.7949	5.08475	0.909091
9330171B17Rik	1	22.5806	33.871	7.47664	20
9330175E14Rik	5	47.1278	26.8918	22.3708	14.8844
9330188P03Rik	6	87.3381	84.2636	47.324	62.6515
9530026P05Rik	1	19.4444	16.3934	6.34921	1.40845
9530059O14Rik	1	31.9149	6.12245	5.66038	5.6338
9630013D21Rik	1	41.8605	33.3333	19.1667	22.9508
9630013K17Rik	2	90.2174	95.3486	76.0101	77.8715
9630014M24Rik	1	20.8333	3.22581	0	0
9930012K11Rik	1	33.5526	36.1702	6.75676	7.07965
9930023K05Rik	3	79.9208	87.8788	47.4576	70.3904
a	3	65.4534	71.2121	37.1591	46.376
A1cf	1	44.6808	76.0417	27.8689	43.0233
A230050P20Rik	3	41.5526	37.7394	23.5293	23.9909
A230052G05Rik	1	60	52.3809	35.0877	27.2727
A330032B11Rik	1	36.0759	60.1942	26.7974	18
A330033J07Rik	1	29.1667	7.95455	4.80769	5.6338
A330049M08Rik	2	18.0322	21.0317	3.77358	4.82143
A330102I10Rik	1	87.0968	77.7778	55.5556	42.3077
A430057M04Rik	1	17.3077	10	0	0
A430084P05Rik	1	63.6364	81.4286	55.2239	38.3721
A430105I19Rik	1	28.8889	38.8889	19.6721	15.2542
A430107O13Rik	2	76.7857	66.8076	44.4667	34.188
A530083I20Rik	5	34.7701	45.7043	25.4821	26.6349
A730013G03Rik	1	71.0526	61.1111	39.7059	47.8261
A830012C17Rik	1	46.6667	51.5152	18.6441	35.1351
A930018M24Rik	1	80	77.7778	45.098	69.5652
AA467197	1	66.6667	68.421	44.7761	23.913
Aacs	1	69.4444	74.2857	40	54.2857
Aacs	1	95.4545	100	85.7143	70.8333
Aasdh	2	72.5556	89.194	67.0324	63.1317
Aatk	3	60.4507	72.4786	44.0232	32.6778
Aatk	2	48.9583	61.7647	32.0755	34.2105
Aatk	1	68.1818	82.3529	45.614	60
Abca17	6	19.1005	43.1145	12.7193	14.0665
Abca2	4	83.5042	89.7914	65.8246	54.113
Abca3	2	75.8195	94.6849	68.8406	58.2729
Abca4	4	55.6948	74.3909	34.1532	38.7916
Abca4	4	67.5218	84.471	44.7868	59.8593
Abca4	1	33.3333	54.6875	30.6818	11.5942
Abca4	5	73.3506	80.264	54.9221	62.5255
Abca9	2	64.5046	73.8839	50.0992	45.4806
Abcb1a	2	41.5574	59.3651	18.1562	21.383
Abcb9	3	84.5528	94.3477	50.5051	69.5906
Abcc10	2	80.3704	86.8262	65.8545	68.0777
Abcc8	3	32.9218	37.4839	14.6465	15.4519
Abcf1	1	77.027	84.6154	60.241	62.8205
Abcg1	1	22.5	2.77778	0	0
Abcg8	1	82.0312	87.3418	60	71.875
Abhd15	1	47.4576	19.1489	10.4651	17.7419
Abhd16a	3	95.2381	95.3704	82.4458	78.7675
Abhd16b	4	70.598	80.764	55.497	47.1017
Ablim1	1	89.3617	94.7368	51.7857	90
Ablim2	1	46.1538	83.871	31.4286	33.3333
Abr	1	36.3636	21.4286	6.25	13.5135
Abra	4	70.7407	84.9562	51.4851	50.8345
Acaca	1	15.873	39.3939	8.33333	13.4146
Acacb	1	89.4737	64.5161	52.7778	63.8298
Acacb	3	68.4058	87.1795	62.2028	46.4547
Acan	1	23.1481	30.5785	10.6667	15.4472
Acap1	1	78.125	82.3529	37.0968	58
Acap3	1	72.1519	93.4426	69.3878	55.5556
Acbd4	1	3.77358	16.4835	1.22699	2.30769
Acbd4	1	6.06061	22.5806	0	0
Acbd4	1	67.1642	80.5556	60.7143	48.8889
Accn1	3	19.7465	15.8956	5.52433	6.13286
Accn1	4	62.7111	58.0654	34.2558	35.6888
Ace	1	21.0526	31.25	3.92157	4.16667
Acer2	1	51.7986	81.25	35.7895	52.5773
Acin1	2	76.9518	88.0133	62.6488	51.9708
Acot11	1	22.4242	65.4135	20.5298	30.9859
Acot11	3	84.1398	82.1336	46.6111	49.5447
Acot12	4	73.3854	82.4245	54.764	57.4153
Acot7	2	29.3813	32.9999	13.8008	19.5785
Acoxl	1	50.7936	67.2414	28.8889	43.9024
Acp6	1	67.9487	79.1667	54.1667	45.5696
Acpp	1	59.7222	70.4918	50	42.4242
Acpt	2	88.5753	94.2308	57.1581	81.0484
Acrbp	1	33.0827	57.5758	12.3077	33.6957
Acsf2	1	87.7193	89.2857	62.9213	77.1429
Acsl6	1	74.2857	90.3846	50	64.8148
Acsm3	3	80.0413	90.9927	51.6824	70.4678
Acta1	2	70.1408	82.938	50.3118	49.5286
Actn3	2	76.175	77.8286	60.5655	48.5174
Actr1b	3	81.0232	93.6915	64.9131	66.2294
Acvr1c	3	43.3296	77.1682	38.7821	39.1719
Acvrl1	2	78.1416	85.8749	64.7958	55.532
Adam18	2	70.7911	80.8853	62.4831	38.2857
Adam2	2	63.4259	68.6747	44.5621	41.5211
Adam32	1	69.0476	80.5195	42.8571	32.4675
Adam8	1	51.0638	73.7864	48.8095	39.1753
Adamts17	1	68.6047	58.0645	44.1176	47.2727
Adamts20	2	29.195	14.0465	8.21937	11.5055
Adamts20	5	65.5473	66.6883	34.6934	31.3535
Adamts4	2	35.0088	66.3934	25.989	35.0649
Adamts5	1	23.3333	5	0	0
Adamtsl2	2	54.3969	78.9474	36.3121	38.099
Adamtsl2	2	91.25	84.6116	56.25	63.5439
Adamtsl4	2	20	25	2.58621	11.9048
Adamtsl5	1	71.7949	64.5161	49.505	46.729
Adar	2	73.5054	86.9114	58.4325	58.1671
Adck2	3	75.9913	74.2153	57.2625	47.6091
Adcy3	2	52.9811	79.3483	39.3443	49.1539
Adcy7	2	13.5963	33.8294	6.14219	10.3448
Adcy7	1	93.421	95.8333	77.551	75.7576
Add1	3	91.6429	90.2552	61.8064	81.5758
Adm2	1	76.5957	60	41.791	38.0952
Adora2a	1	18	31.7073	8.73016	16.6667
Adprhl1	2	68.323	61.6667	36.0714	27.1053
Adra1a	1	69.1489	39.6552	21.7647	34.5679
Adra1b	2	73.5294	83.2164	46.4286	45.6281
Adra2b	1	22.2222	20	6.25	5.68182
Adrbk1	3	86.8133	89.8111	70.7155	70.1681
Adrbk1	2	91.6509	95.4301	72.6977	73.1301
Aes	1	70.5882	73.8095	42.1053	37.037
AF529169	2	15.6719	6.20301	0	0.980392
AF529169	1	66.6667	86.2069	50.7463	51.3889
Aff1	1	28.5714	14.5833	2.22222	10.3448
Aff3	1	96.1539	93.75	74.4681	86.5385
Afg3l1	3	92.7371	97.619	74.9526	87.7266
Aga	3	12.2683	27.9412	1.85185	5.99785
Agbl2	3	63.1268	84.7537	46.7413	56.9645
Agbl5	2	78.8126	92.4695	59.8342	68.9693
Agl	2	79.3367	89.0598	55.9468	67.4444
Agpat2	2	34.3347	42.7276	23.9421	21.2698
Agpat3	2	78.6234	81.1987	51.4387	47.1828
Agrn	1	90.9091	95.9596	64.9573	80.1802
Agtr1a	1	24.0741	16.3934	9.52381	5.06329
Ahcyl1	2	63.8745	89.2657	26.0386	50.9615
Ahnak	2	93.5294	95.6897	60.7143	83.0508
Ahnak2	1	60	71.4286	32.4675	51.1628
AI427809	5	76.5476	82.449	37.3847	57.4473
AI467606	2	73.5756	75.2265	53.1809	68.1818
AI480653	2	72.6761	83.9269	52.3375	53.6447
AI836003	5	44.9098	40.2959	24.1824	18.3516
AI854703	1	54.1667	80.303	38.2979	53.5211
Aif1l	2	49.7036	71.6074	35.1587	28.7427
Aifm3	2	61.7209	79.6596	48.4694	42.0405
Aim1l	2	81.8445	91.0448	67.6923	61.7475
Aim1l	1	27.5862	40.4762	18.4211	5.55556
Aim1l	2	57.9539	76.7029	34.1011	47.2727
Ak2	1	95.4545	88.0597	65.1376	87.0968
Akap13	2	74.2951	94.7706	48.3083	66.9324
Akap6	1	100	100	90	65.8537
Akap7	3	76.2689	84.8025	60.5165	55.1993
Akna	1	100	77.9661	50	66.1765
Akr7a5	2	69.7273	89.6367	52.3687	68.9465
Akt1	2	82.9185	91.6825	75.7776	56.35
Akt1	1	97.4359	100	68.5185	76
Aldh16a1	4	91.9223	93.1722	72.0604	78.0978
Aldh18a1	3	94.9275	92.7177	65.5694	72.9885
Aldh1a2	1	10.2941	12.5	0	2.7027
Aldh1b1	1	7.95455	21.0526	0	5.21739
Aldh1l1	2	35.7143	51.3158	20.7547	18.8406
Aldh1l2	7	47.9871	63.7103	33.1075	35.5844
Aldh2	2	53.3415	62.6023	30.6618	29.9634
Aldoc	2	75.8401	91.9811	58.6865	82.0175
Alox12	5	38.7607	33.3933	14.3231	22.4567
Alox12b	5	43.6708	57.3389	28.0903	24.2578
Alox5	4	36.1649	33.705	12.8318	7.7954
Aloxe3	2	87.0968	92.5	64.1304	70.4477
Alpk3	2	49.1209	82.4638	40.9859	40.2573
Als2cl	2	51.1891	49.7207	27.4862	33.4626
Alx1	1	35.8566	14.2045	13.5135	12.1622
Alx4	1	85.7143	61.2903	35.8974	30.4348
Ambp	2	79.8187	85.4561	62.9487	60.6909
Amdhd1	5	28.5714	45.5172	5.29412	8.39539
Amdhd2	4	87.1094	94.9922	68.1976	73.5901
Amigo1	3	64.4382	66.8362	40.939	39.956
Amn	3	19.4521	62.8245	12.1002	26.6123
Amotl2	2	71.5879	84.3633	55.1082	47.8318
Ampd2	3	86.3629	87.2917	56.2008	66.1616
Ampd3	1	100	97.2973	81.579	82.8947
Ampd3	4	54.2892	73.8703	41.5022	35.2733
Amz1	6	77.465	86.1255	50.0454	58.641
Amz2	3	63.7755	69.8413	28.2724	42.8571
Angel1	1	60	76	35.7143	36.5385
Angptl4	1	30.7692	54.7619	22.3684	14.0625
Ank1	1	50.4504	33.3333	27.5	27.0833
Ank2	7	42.2787	25.9614	10.7728	10.5884
Ankhd1	3	66.0606	93.236	22.4521	55.8508
Ankrd13b	2	50.1525	79.1667	45.7013	43.2489
Ankrd26	2	19.0299	55.5019	11.7031	26.8293
Ankrd45	1	42.4242	47.6191	22.449	18.3099
Ankrd53	2	34.7343	58.6996	26.2016	26.1169
Ankrd56	1	12	37.2881	5.35714	12.766
Ankrd61	3	87.2664	90.719	63.0245	61.6767
Anks1	2	80.4761	72.1706	50.4545	55.3121
Anks1b	1	19.5122	5.55556	0	0
Ankzf1	2	90.2991	87.4635	75.5746	66.6667
Ano1	2	58.7912	53.312	24.2188	34.1346
Ano2	2	80	84	51.4706	43.0128
Ano5	2	41.2328	64.003	30.3644	33.3292
Ano7	2	39.5536	66.0285	29.5533	31.8272
Anpep	1	55.5556	45.8333	16.3636	33.3333
Anpep	2	88.5267	94.2489	76.4706	77.3809
Antxr2	1	35	4.16667	0	0
Aox1	3	48.8095	59.9497	27.2727	23.8562
Aox4	1	43.8017	67.1642	35.1852	31.746
Ap1g2	1	93.8272	82.3529	54.8673	69.5652
Ap1s1	1	14.2857	20.6897	0	3.22581
Ap2s1	1	100	98.3871	85.1351	83.5294
Ap3b2	1	59.6491	83.5165	42.268	43.3628
Apba2	1	72.3404	70.2703	39.2405	38.983
Apc2	1	22.2222	28.5714	6.57895	11.1111
Apc2	3	33.8077	24.6263	9.49193	9.03323
Apc2	2	54.902	82.6056	34.8873	45.9657
Apip	1	55.5556	78.3784	46.4789	48.5981
Apobec2	1	46.2963	77.7778	37.7193	47
Apold1	1	85.1852	74.1936	44.4444	47.1429
Apool	1	80.6452	82.0513	35.7143	62.6866
Aqp2	2	61.9878	87.5629	49.1332	57.2501
Aqp4	2	54.5827	80.8994	41.2139	35.5422
Aqp5	5	27.3445	37.2219	13.9118	11.3653
Arap1	2	85.7189	96.131	63.77	77.9101
Arc	2	32.7187	47.0833	14.9175	19.3802
Arfip1	1	19.1489	24.5614	8.47458	4.44444
Arg1	2	72.0109	78.0027	39.5455	42.725
Arhgap22	2	72.6562	72.5	41	67.6437
Arhgap23	7	82.0572	89.9372	67.2652	64.5139
Arhgap24	1	50	68.1818	31.25	36.6667
Arhgap27	1	68.4931	94.7368	47.7273	55.5556
Arhgap36	5	60	29.2	7.82609	17.5556
Arhgap36	1	58.9474	17.2414	13.2075	10.2941
Arhgef1	1	64.8649	74.2424	48.3871	47.7273
Arhgef1	1	78.4314	81.8182	42.8571	54.1667
Arhgef1	3	75.7651	92.8063	61.3981	51.1696
Arhgef1	8	90.8732	93.2916	68.0625	78.6772
Arhgef10l	3	59.1755	76.4712	49.9528	32.7911
Arhgef10l	3	66.0186	75.5578	52.055	42.0323
Arhgef10l	11	64.3008	75.1243	42.8416	39.943
Arhgef16	1	33.3333	34.4262	11.7647	18.75
Arhgef17	1	67.0588	60.3448	30.7692	31
Arhgef19	4	74.7436	73.8501	47.3234	43.6549
Arhgef26	2	55.8824	75	42.3252	24.6207
Arhgef37	4	72.4387	84.5064	49.6059	55.1605
Arhgef4	2	65.3695	87.3449	45.3441	55.3338
Arhgef7	1	23.2558	5.26316	3.7037	1.35135
Arhgef9	1	30.4348	12.3596	11.1111	4.0404
Arid1b	1	22.6087	42.4779	19.7368	18.8679
Arid1b	9	89.6593	94.3953	62.6888	80.6349
Arid3a	1	26.6055	52.518	23.1788	32.6241
Arid3b	1	97.9592	98.9011	80.531	94.0476
Arid3c	1	17.5	39.3939	5.88235	0
Arid5a	1	35.3933	68.6441	23.8095	27.8481
Arl10	2	75.9524	90.3087	58.4744	59.8333
Armc5	1	32.3308	85.4922	25.8993	47.0588
Arpc1b	2	76.4741	89.4737	70	64.2857
Arpp21	2	29.4118	20.8333	0	6.36364
Arpp21	4	61.1713	80.6911	46.7626	46.792
Arpp21	4	36.4347	30.3719	15.8799	10.2243
Arrdc1	1	62.6374	80	48.3516	45.679
Arrdc5	4	71.5826	82.1972	56.6331	53.8983
Arsg	3	72.029	86.3014	59.5903	53.6241
Arsi	8	36.9459	34.8208	20.7092	10.9521
Art1	1	33.5404	76.6129	27.6316	46.9027
Arvcf	6	85.2269	91.4722	68.1305	70.3445
Arvcf	1	78.4615	93.1818	75	57.6923
Arx	4	78.842	46.8269	29.4491	33.5906
Asb17	2	81.9592	92.3077	42.2969	46.1364
Asb2	2	65.5844	81.6855	53.5964	42.8006
Asb4	4	74.4861	72.4945	42.6014	57.643
Asb6	2	46.6667	68.8679	32.8743	28.75
Ascl2	1	60.4651	51.6129	22.449	41.9355
Ascl4	1	27.2727	50	16.9492	3.7037
Asna1	1	19.7368	20.5128	2.17391	12.5
Asns	1	95.9184	100	68.8889	89.7436
Aspdh	1	71.9008	92.7928	59.0909	52.0408
Asphd2	1	76.4706	86.3014	55.5556	58.1395
Asprv1	2	86.444	87.0296	60.9825	74.576
Aspscr1	2	83.4623	94.0285	63.6364	62.6454
Ass1	8	76.0346	87.8858	56.9312	50.812
Ass1	1	78.8235	82.1429	57.5758	53.8462
Astn1	6	57.3363	50.617	33.2455	30.4733
Astn2	1	43.125	42.8571	32.2148	10.8696
Asz1	4	76.7531	83.236	53.964	52.9182
Atf1	2	79.1667	100	52.381	68.75
Atf4	5	26.5977	11.0792	2.95739	0
Atg16l2	5	82.7772	92.8819	63.9214	72.852
Atg2a	3	88.6492	91.1427	65.4734	72.6672
Atg4b	2	93.4211	96.8963	56.75	72.8801
Atn1	1	64.4578	78.1022	56.6327	51.7544
Atp12a	1	28.5714	4.54545	0	0
Atp13a2	1	88.1818	89.6552	80.5556	61.9048
Atp1a3	7	67.1765	76.9654	49.1099	42.3124
Atp1b1	1	2.94118	20.5882	1.23457	0
Atp2a3	6	26.9501	23.7216	13.5837	10.8268
Atp2b2	2	52.041	66.8294	40.4268	29.0625
Atp4a	1	50	80.4878	45.1923	39.8601
Atp4b	3	57.5475	78.8126	46.925	34.9695
Atp6v0a1	1	96.4286	89.7436	64.8649	79.3103
Atp6v1c2	1	19.3548	25.7576	0	9.21053
Atp6v1g2	1	76	85.1852	60	51.9231
Atp8b1	1	12.5	20	5.47945	0
Atp9a	1	82.7586	72.7273	53.5714	44.4444
Atp9a	2	70.902	88.5149	57.0476	51.8538
AU015836	2	40.5462	65.977	2.17391	28.8148
AU018091	3	86.1111	77.978	52.0161	54.1667
Auts2	3	62.2024	62.4383	39.0903	34.4143
Aym1	1	80.7692	78.2609	35.2941	59.4595
Azi1	4	82.2266	84.2862	54.7314	68.1256
Azi2	1	33.3333	56.8182	25.641	24.2857
B130011K05Rik	1	63.5514	62.1053	49.2958	27.8351
B230112J18Rik	3	59.213	78.1015	42.6154	47.5155
B230120H23Rik	1	87.1795	90.2778	62.963	81.0345
B230216N24Rik	1	91.9355	94.0299	67.7419	72
B230312C02Rik	8	61.2924	56.8073	28.4434	28.149
B3gat1	3	28.9638	17.5365	5.80061	7.24151
B3gnt8	5	50.9117	27	13.0455	11.2069
B4galt3	1	57.5758	81.0811	23.5294	26.5306
Bag6	3	74.8934	91.6644	61.4452	71.9371
Bahcc1	3	31.3978	11.7357	13.6561	5.19048
Bahd1	1	40.2439	37.5	14.1176	15.2174
Bai2	4	64.709	82.0234	46.6577	36.2374
Bai2	2	76	82.2581	55.8824	44.8718
Baiap2	3	80.5014	94.118	69.2398	71.9731
Baiap2l2	1	39.2157	30	14.0351	17.8571
Bak1	1	70.8333	95.2381	58.6957	41.6667
Bak1	1	81.8182	94.7368	68.5185	71.1111
Barhl1	2	63.574	75.8333	50.3535	50.6076
Barhl2	1	14.5833	8.57143	0	1.47059
Bbs1	2	82.8427	90.8903	55.2534	82.368
Bbs7	2	21.519	4.54545	0	2
BC005764	6	77.4725	91.8411	62.7928	61.9842
BC013529	1	76.1905	90.1099	67.3913	73.2143
BC021785	1	79.1667	95.8333	40.9091	77.2727
BC026585	3	48.8636	62.7376	19.1919	37.3788
BC028471	1	67.6471	74.359	46.6667	31.7073
BC028471	1	43.4783	15	0	8.69565
BC028777	1	32	31.6327	17.2727	5.43478
BC030867	5	80.7936	88.7451	65.2672	62.8349
BC031353	2	64.9254	71.2746	40.566	35.3659
BC034090	6	85.605	90.7442	62.5728	73.9391
BC042782	1	85.7143	100	62.5	48.5714
BC046331	6	74.6035	91.0982	57.6799	56.5536
BC046401	1	11.4286	13.6364	0	0
BC048507	11	70.5529	87.9609	48.1903	56.1961
BC051628	1	38.6364	30.7692	5.6338	26.25
BC061194	1	35.8779	12.963	18.1818	7.14286
BC065403	2	72.7513	88.3333	33.6667	51.3816
BC100451	2	75	83.0433	54.6974	61.413
Bcam	2	88.1327	88.8853	76.144	72.1351
Bcan	1	34.5972	28.0899	19.4093	24.0642
Bcas1	3	89.9725	92.84	67.201	73.6999
Bckdk	1	80	88.8889	54.5455	64.9123
Bcl2l10	10	78.8594	87.6877	57.3859	56.2239
Bcl3	3	91.4589	87.485	74.6855	71.9966
Bcl3	1	17.3077	21.7391	7.57576	8.41122
Bcl9l	1	7.04225	23.9316	1.1236	2.29885
Bcmo1	1	69.5652	60.6557	48.2143	35
Bcor	1	38.7755	6.81818	9.09091	0
Bcorl1	2	92.2348	95	61.5741	75.1282
Bcorl1	2	90.7407	72.9167	41.3793	62
Bcs1l	4	85.4828	95.4189	69.1874	64.0539
Bdkrb1	2	92.6471	88.8889	71.0814	65.7837
Bdkrb2	4	61.8939	39.7191	29.1753	26.1428
Bdnf	3	49.7942	39.6062	28.9386	18.9676
Bdnf	1	52.9412	26.1905	11.9048	21.5686
Bdp1	3	82.0566	87.6254	46.746	52.0899
Bglap-rs1	2	75.9259	85.2496	55.6331	44.7761
Bhlhe23	4	22.2656	14.2148	4.68757	5.88853
Bik	2	61.9748	39.3777	31.1967	34.2378
Birc3	2	13.4921	25.7576	3.04143	7.47126
Bmp8b	5	30.1234	35.0985	15.9721	14.1189
Bmper	1	34.2105	4.87805	3.07692	0
Bnc1	1	52.0661	23.4375	18.3673	16.8224
Boll	1	39.1304	46.3415	11.3636	31.25
Bpi	1	62.5	61.5385	24.3243	17.2414
Brsk2	2	89.4676	92.4145	76.9886	65.6567
Brsk2	1	14.2857	24.7059	7	8.43374
Brwd1	1	89.4118	96	66.6667	73.4375
Bsdc1	1	67.6471	100	39.0244	63.4921
Bsn	1	75.4717	73.3333	54.5455	47.4576
Btc	1	76.1905	90.4762	53.125	56
Btg3	1	19.0476	32	0	3.84615
Bub1b	2	79.1753	91.5909	48.2257	83.3319
Bzrap1	2	66.2021	82.4675	41.9302	43.0268
Bzrap1	1	75.2	88.2353	56.7568	49.4737
C030013C21Rik	1	100	82.1429	77.551	60
C030039L03Rik	1	34.5679	75.4717	24.2424	35.6589
C130026I21Rik	2	48.0967	66.5347	36.3376	29.9121
C130026L21Rik	9	68.5915	52.9084	39.0782	29.5226
C130071C03Rik	3	43.4432	23.792	15.6812	17.4964
C130071C03Rik	3	74.8119	66.0125	56.4217	40.747
C1ql2	1	13.1313	21.4876	3.52941	11.2426
C1qtnf2	4	33.16	57.5886	21.508	27.0563
C1qtnf6	1	45.9259	76.3158	45.7447	43.9252
C2	6	83.0074	83.4719	61.9313	73.5606
C230014O12Rik	1	63.4409	74.5098	57.8947	40
C230030N03Rik	1	38.3721	36.1702	18.3333	10.9091
C230034O21Rik	4	60.6976	66.0867	44.0645	32.9794
C330005M16Rik	1	71.0843	84.6154	44.3038	46.1538
C330005M16Rik	8	47.2246	45.8657	22.7287	28.3992
C330011M18Rik	1	52.2522	53.75	25.5814	30.9524
C330046G03Rik	1	91.8367	95.2381	77.193	78.4314
C4a	2	79.3333	75.9593	48.8763	47.1815
C4a	1	75	81.3953	62.069	51.6667
C4b	1	58.5714	89.1892	34.1463	37.7358
C530008M17Rik	2	62.183	75.6792	44.6212	40.8521
C530008M17Rik	2	14.2512	34.7674	8.51142	9.00308
C530028O21Rik	1	61.8421	81.9277	59.375	40.625
C630050I24Rik	1	61.165	75.4717	41.9753	38.2716
C77370	1	41.3793	40.625	12.3077	7.31707
C85492	3	76.1032	89.602	58.8141	58.2237
Cabin1	1	22.619	27.6316	8.92857	9.47368
Cables2	1	85.3658	71.4286	47.5	41.0256
Cabp1	1	70.7692	74.6032	55	52.8571
Cabp1	4	63.3389	85.2554	42.0998	41.3604
Cabp2	2	73.9563	87.766	67.3496	51.1184
Cabp2	2	57.5158	80.2431	44.2857	52.5624
Cabyr	1	26.087	46.6667	12.1212	12.1951
Cachd1	1	83.871	73.3333	54.0541	51.8519
Cacna1b	1	18.1818	12.037	3.36134	4.08163
Cacna1e	1	42.1053	15	4.87805	7.69231
Cacna1g	1	31.7073	6.12245	4.7619	3.92157
Cacna1i	1	37.6812	22	2.73973	3.7037
Cacna1s	1	68	85	50	32.2581
Cacnb3	1	87.5	86.2069	55.8824	52.6316
Cad	3	89.7096	99.0741	72.5341	70.2033
Cad	1	75.3086	88.8889	47.2727	62.7907
Cad	4	90.2414	92.6022	62.7119	65.1603
Cadm3	1	26.7606	8.04598	6.19469	5
Cadps2	2	24.2543	19.9013	4.47761	6.9794
Cadps2	1	43.8202	56	42.3077	15.3061
Calhm1	8	68.7805	86.5156	51.3685	51.6711
Calml4	3	79.8742	64.3037	38.0319	50.5616
Caln1	3	63.1437	57.5015	31.7602	25.6122
Camk2a	3	76.1468	78.9474	61.0361	62.8319
Camkk2	1	50	75	38.0952	43.0556
Camta1	5	69.5203	69.8199	49.0133	51.5643
Camta1	2	39.5563	66.1905	29.4041	30.7671
Camta1	1	61.2245	80	41.8182	28.0702
Capg	4	69.2142	76.0294	54.223	49.1614
Capn5	2	56.8269	86.7089	49.0802	55.8385
Capn5	1	73.8562	82.1138	65.5172	51.6129
Capn9	1	81.4815	91.0112	72.3684	60.8696
Capn9	1	63.3929	93.9024	39.6825	58.209
Car10	2	34.2651	19.1304	9.28649	11.4585
Car3	5	56.8388	27.6113	15.7305	14.792
Car6	1	63.9344	88.4615	51.1628	52.6316
Card10	1	96	95.4545	70.4348	91.0448
Card14	1	50.495	64.8148	50	24.0506
Cars	2	90	96.2963	47.2222	57.1429
Cask	1	33.3333	8.16327	0	3.0303
Caskin2	3	97.0099	97.7778	76.7836	86.2475
Casq2	1	88.172	86.6667	65.7895	80.2198
Casz1	1	29.5302	13.369	8.72483	8.49673
Catsper1	1	59.7015	86.1539	48.6486	48.6111
Catsper2	2	73.6607	86.2579	48.6873	56.7334
Catsperg1	5	77.2794	57.9787	39.6551	46.5099
Cav3	4	77.6415	82.0991	48.8663	53.6404
Cbfa2t3	1	29.4479	23.2955	9.05512	11.1111
Cbfa2t3	4	63.6309	79.4685	46.5179	44.8351
Cbfa2t3	1	83.0189	88	58.9744	50
Cblc	1	17.6471	26.7327	7.54717	12.605
Cbln2	3	29.1921	13.561	3.54376	8.42577
Cbr2	3	76.5293	80.5413	55.2746	68.1967
Cbx8	3	88.7475	67.3042	62.2861	44.796
Ccdc110	1	9.67742	57.1429	3.7037	10.2564
Ccdc113	3	60.081	70.3197	39.9115	55.2104
Ccdc13	1	56.5217	40.625	15.7143	39.6552
Ccdc13	1	29.4118	44.8718	19	23.2877
Ccdc136	5	46.2295	50.4154	21.0737	30.8182
Ccdc146	2	53.159	72.5532	44.9785	29.9722
Ccdc152	2	57.4426	85.0687	44.0359	32.9579
Ccdc158	1	54.5455	48.1481	20	19.5122
Ccdc27	1	50	67.6471	45.098	15.7895
Ccdc33	1	65.9091	32.4324	30	17.8571
Ccdc39	1	30.5344	38.3838	22.5352	18.2609
Ccdc64b	5	37.5325	38.6035	15.6055	23.7108
Ccdc65	6	68.4871	89.8938	54.1002	52.9059
Ccdc73	1	80.9524	83.4711	70	67.9612
Ccdc74a	3	46.1362	44.076	25.2483	16.3449
Ccdc85a	2	19.9962	6.51042	2.88813	3.05359
Ccdc85a	1	68.5714	85.2459	55.9748	62.3457
Ccdc88c	1	38.7097	20	7.69231	3.7037
Ccdc9	3	98.0811	95.5556	76.5242	88.2988
Ccdc96	1	24.2775	40.4372	15.7534	25.641
Ccdc97	4	86.0069	93.6571	73.398	70.9241
Ccl25	1	70.6897	81.0811	50	43.9024
Ccna1	2	43.1973	22.7273	17.5244	17.521
Ccndbp1	1	82.8767	91.2	66.6667	56.8807
Cct8l1	2	84.3769	84.5978	50.0872	51.2508
Cd1d1	3	7.20154	30.141	0	3.98413
Cd200r2	3	47.2386	64.1666	35.3848	29.2343
Cd248	4	34.29	39.1078	19.824	16.6296
Cd274	1	23.3577	40.1639	15	15.6028
Cd300a	3	75.9247	88.4597	57.9905	52.6977
Cd34	6	37.8387	33.0511	17.4994	16.7842
Cd37	1	78.125	83.7838	43.9024	78.2609
Cd6	7	70.3184	82.4844	49.2182	57.7041
Cd63	1	40	79.5455	28.8889	30
Cd93	1	64.8148	78.481	41.0256	57.5
Cd97	4	36.7829	63.8641	27.1665	30.8541
Cda	1	51.8519	37.8378	19.2308	11.4754
Cdc42se1	2	71.875	82.7381	54.0352	46.7809
Cdca7	1	91.3043	91.1765	48.8889	63.0435
Cdh1	1	79.2683	85.5263	57.7778	39.6226
Cdh22	1	30.3571	47.8261	20.3704	14.6341
Cdh22	4	51.3746	77.9181	44.6755	38.2153
Cdh23	2	53.3657	68.3991	33.8627	32.2164
Cdh3	1	60	50	19.4444	19.0476
Cdhr1	1	37.5	27.6923	7.31707	16.4706
Cdhr5	4	89.6466	86.6519	63.7187	60.7289
Cdk1	1	78.6885	86.8421	58.0952	50.4425
Cdk1	6	40.5872	76.0092	31.1711	22.7149
Cdk9	1	95.6522	90.7895	70.6349	73.3333
Cdkl1	1	8.88889	37.931	2.66667	4.7619
Cdon	3	80.8602	90.9271	56.4062	62.6517
Cdx1	3	32.7965	59.7991	21.3627	23.7605
Cdx4	2	71.4286	65.3846	40.7164	43.7928
Ceacam2	1	70.8738	78.9474	45.2381	59.6491
Cebpb	1	54.5455	75.5102	40.4255	35.5932
Cebpe	4	76.6165	79.1887	52.4094	56.2297
Cela2a	2	68.8889	80.1191	46.234	51.4589
Celf2	1	9.52381	11.9048	0	0
Celf3	5	62.4952	73.6521	40.9205	37.8846
Celf5	3	64.4622	71.4646	44.246	38.9987
Celf5	4	36.9055	41.2061	14.8604	11.6865
Celf6	4	77.0558	84.232	57.145	50.1291
Celsr2	1	50.6849	88.2353	45.7831	34.4262
Celsr2	2	94.5652	83.871	72.449	61.3636
Celsr2	2	46.7195	64.0476	26.3248	39.1905
Celsr2	1	44.4444	55.1724	30.7692	29.4118
Cend1	1	47.8261	31.1321	22.3776	26.4463
Cep192	2	79.3878	86.9318	58.6656	67.26
Cep250	1	81.5385	86.6667	64.5161	56.6667
Cep250	5	76.9514	93.0122	57.2059	59.9944
Cep70	1	4.82759	23.1293	0.934579	3.67647
Cerkl	2	68.3665	89.4231	61.6667	52.7116
Ch25h	1	60	70.9677	18.1818	26.087
Chat	2	43.6508	23.704	18.8272	10.9524
Chd2	3	72.3906	88.8779	51.1968	62.2406
Chd3	5	79.7983	88.7618	67.1986	66.1346
Chd3	4	83.0421	84.9617	60.1242	53.9628
Chd4	1	82.0513	98.5075	67.7083	80.2469
Chd5	3	92.0677	83.7856	64.8336	61.8397
Chd5	2	92.0083	86.0656	60.3013	63.4477
Chdh	2	7.37564	26.8854	5.63063	8.18713
Chdh	1	84.2105	84.2105	52.6316	61.2245
Chi3l1	1	100	97.3333	81.5385	92.6829
Chi3l1	3	65.6448	80.0673	40.3366	64.0444
Chka	1	17.2414	57.1429	13.3333	15.3846
Chmp2a	3	74.8538	89.7119	64.4163	69.0867
Chn1	2	60.9234	71.4413	42.1182	33.0974
Chrdl2	2	66.1765	65.942	43.6303	31.1767
Chrdl2	3	34.442	41.9381	15.1147	22.4612
Chrna6	1	46.6667	55.1724	33.3333	23.5294
Chrna9	2	72.6923	82.1429	57.3034	61.1111
Chrnb4	2	50.574	27.7778	18.6054	15.758
Chst8	1	39.6552	49.3333	22.2222	21.1538
Chst8	3	76.3032	84.2857	39.9055	61.2903
Chsy1	1	28.5714	10	0	0
Churc1	2	59.8517	77.9762	46	43.7917
Cib2	2	24.254	31.9948	13.4267	20.0737
Cidea	2	15.8416	14.6154	1.16279	4.16667
Ciita	3	63.6327	86.9048	48.1429	35.1594
Cirbp	5	53.4124	83.1988	39.3798	42.8089
Cit	6	93.5102	94.2654	67.811	79.3892
Cit	4	85.7656	93.949	67.4342	70.2111
Cited4	1	27.6596	15.0943	3.75	7.57576
Ciz1	1	68.6274	73.8095	54.3478	30
Ciz1	6	90.892	95.048	77.0619	74.5314
CK137956	1	42.8571	32.1429	22.6415	19.1919
Ckb	1	49.0385	78.5714	31.5315	37.037
Ckm	1	51.8519	71.4286	41.5584	32.5301
Clcn2	2	86.8678	96.4925	69.1857	85.0783
Clcn7	4	85.7762	94.5999	71.4978	60.4181
Cldn11	9	43.8571	51.7971	27.7467	31.1863
Cldn13	2	58.6597	74.2647	45.9197	38.7407
Cldn14	2	87.7778	87.6959	49.3451	48.4722
Cldn14	1	78.125	76.9231	56.7568	44.4444
Cldn16	2	79.6296	73.7136	53.0417	46.6835
Cldn18	4	84.2153	83.5021	55.9272	57.5214
Cldn21	1	88.2353	93.75	50.8772	63.6364
Cldn25	1	87.9121	100	75.8064	69.2308
Cldn26	1	56.5217	20.4545	17.8082	8.92857
Cldn5	4	45.1102	41.5331	20.1117	28.4475
Cldn7	1	15.1163	18.8679	5	5.08475
Clec14a	3	41.2374	65.1117	21.244	27.3533
Clgn	1	31.1594	33.3333	9.44882	13.5135
Clic6	3	74.8113	81.2001	64.8175	51.476
Cln5	2	13.1466	25.2381	1.37937	4.47531
Clpb	1	40	71.4286	38.7755	28.7879
Clstn1	3	84.2091	88.5234	60.5556	57.3718
Cltb	1	88.4615	93.3333	76.2712	56.3636
Cnih3	1	47.4576	26.9841	25	11.6883
Cnksr1	1	43.75	35.8974	28	16.2162
Cnp	1	71.7949	90.9091	40	51.7241
Cntn2	4	49.2836	37.441	26.2851	22.5677
Cntn4	2	39.951	38.2648	22.541	22.0769
Cntnap4	1	39.5349	75.6757	38.4615	21.4286
Cntnap5a	4	52.9621	39.7801	22.1572	23.1811
Cntrob	5	89.754	94.789	68.3473	74.414
Cntrob	1	85.9375	91.6667	57.6471	86.5385
Cog1	2	71.5719	97.0588	59.7614	67.7718
Col11a2	6	65.1354	83.3143	45.4795	42.8882
Col11a2	3	87.9396	80.9033	68.9313	66.9187
Col12a1	1	34.9206	22.695	17.9104	15.748
Col13a1	2	69.8864	83.7143	45.0556	51.3158
Col14a1	2	44.4444	23.5294	7.61494	8
Col15a1	2	18.4298	19.7599	3.35842	7.84314
Col16a1	3	51.6433	54.7014	33.1357	32.8563
Col18a1	5	60.1392	69.9481	35.305	42.5081
Col19a1	1	24.2424	20.5882	7.14286	2.22222
Col27a1	1	100	90.625	80.4878	73.3333
Col4a3	1	37.3333	56.6038	28.5714	24
Col5a1	3	79.1741	82.7976	51.6955	58.1791
Col6a3	3	74.9186	80.4071	62.1784	50.0669
Col6a4	2	88.75	94.4444	72.7273	58.5317
Col6a6	4	81.7814	84.4343	48.8948	45.5907
Col7a1	6	56.0382	83.0223	44.8961	47.3453
Col7a1	1	69.1824	94.2675	48.3568	53.8961
Col8a2	1	26.087	4	0	2.63158
Col9a2	1	89.1892	77.3585	60.5263	56.1403
Col9a2	6	63.0896	69.5667	46.6147	40.8899
Col9a3	2	30	51.3845	20.758	17.1053
Col9a3	1	60.3448	74.359	39.7059	48.3333
Comp	2	32.3469	13.9291	6.60377	9.16667
Copz2	3	85.3099	89.3972	61.7224	73.9874
Coq4	1	50.641	78.1955	46.6216	42.0382
Coq4	1	24.1379	78.7879	12.766	23.6364
Coq9	1	92.5	100	63.4146	74.1936
Coro1a	6	30.0066	27.7073	15.1184	13.1681
Coro1a	2	82.5385	81.1355	59.3132	54.5969
Coro1c	1	100	97.8261	79.5455	91.1111
Coro2a	1	92.6829	97.0588	70.8333	60.9756
Coro2b	1	71.1864	83.8235	66.6667	43.8356
Coro6	2	80.2477	82.8173	49.8606	48.581
Coro7	4	80.113	76.9457	49.6277	57.2654
Cox18	4	77.8481	89.0904	53.8321	67.5955
Cox18	4	97.644	93.2275	61.1159	89.2103
Cox4i2	3	62.1413	60.1587	30.1346	42.5579
Cox6a2	3	66.9648	70.1531	42.708	44.076
Cpa1	1	67.7419	86.9565	40	32.5
Cpa2	1	77.9817	70.7865	46.5909	57.1429
Cpa4	1	58.5366	73.5632	41.9643	43.8356
Cpeb1	1	53.5714	27.7778	25.3165	7.14286
Cplx1	1	24.7312	29.6875	8.63309	7.87402
Cplx4	2	75.9943	85.8553	58.9982	42.4391
Cpne5	1	29.1667	11.1111	3.94737	0
Cpne5	1	71.6814	76.087	54.6875	35.1351
Cpne5	2	41.7009	56.7521	23.8041	26.5885
Cpne7	5	67.1117	65.2955	48.7523	40.6297
Cpsf3l	1	92.1212	96.8254	81	85.0877
Cpsf4l	5	67.6414	43.8814	31.7696	26.9518
Cpsf4l	2	74.5294	78.1166	52.1717	58.6754
Cpt1b	7	90.1317	82.8431	61.7013	71.2311
Cpxm1	2	69.8317	78.7833	58.0745	51.2971
Crabp1	2	83.3333	74.0741	49.0741	48.4375
Crat	1	73.913	81.0345	54.2553	60
Creg2	1	21.1864	18.2796	6.66667	11.1111
Crhbp	3	77.2194	85.8984	55.7715	54.5227
Crhr2	3	17.3714	19.6988	4.3063	5.93299
Crispld2	8	41.5348	28.7343	5.96467	19.8492
Crispld2	3	60.1608	65.8131	37.2185	38.8947
Crmp1	2	63.4848	62.7283	27.0657	35.0052
Crmp1	4	21.9272	10.4005	2.46296	2.78113
Crocc	3	89.7449	93.7255	72.3364	75.636
Crocc	4	58.1712	78.1162	42.149	35.1215
Cryba2	7	37.4969	20.4366	10.3199	7.19944
Crybb3	2	48.1417	50.3161	28.3203	24.591
Csf2ra	1	75.4386	80.8	70.7692	59.5238
Csmd1	3	24.1508	17.3923	10.7363	7.03324
Csmd2	4	74.2265	85.7143	48.704	49.7379
Csmd3	6	39.3063	55.3814	20.7979	23.1613
Csnk1e	1	92	91.1765	64.6154	80
Csnk1e	2	99.1803	88.9507	68.6905	79.8776
Csnk1g2	3	88.1944	96.4506	73.4043	78.593
Csnk2a2	1	75.3695	81.6514	52.3809	61.6541
Cspg4	3	57.3945	74.2558	35.0965	47.4908
Csrp1	1	81.579	93.75	63.4146	48.8372
Cst6	4	49.928	53.1643	29.1824	29.1117
Ctbp2	5	93.3642	94.0486	74.4428	69.4045
Ctdsp2	1	88.1579	96.25	72.4771	72.6191
Ctdspl	1	43.0769	63.1579	22.2222	22.8571
Ctnna2	1	22.8261	1.88679	0	1.78571
Ctr9	2	82.7635	74.1571	37.7946	60.5769
Ctrc	2	48.7521	80.6452	20	43
Ctsa	4	39.1867	56.7252	32.4262	33.8569
Cttnbp2	1	40.411	43	23.0769	12.5
Ctu2	2	76.1218	89.6825	62.8316	58.7409
Cuedc1	1	89.6226	86.4407	67.0213	65
Cul7	1	34.2342	62.8571	21.4953	28.7356
Cul7	2	31.1622	57.1988	23.4375	24.6015
Cul9	1	32.2222	38.0952	11.8644	21.9512
Cux2	2	52.5	50.3284	20.3101	13.4062
Cux2	2	46.6268	70.0119	35.0877	31.4768
Cux2	16	71.9938	82.9704	52.2407	47.7396
Cx3cl1	2	15.5992	21.236	0	5.05747
Cxcl14	1	19.6078	15.9091	1.90476	5.47945
Cxcl2	1	44.5545	73.913	40.2597	39.0909
Cxcl3	8	56.0411	71.1064	24.9117	40.0261
Cxcl5	1	25.1908	31.1321	14.5299	17.2727
Cxcr2	1	54.1667	86.1111	50	24.3243
Cxx1c	1	76	62.8571	21.7391	47.1698
Cyct	1	68.1818	77.551	47.2222	42.8571
Cyfip1	1	86.3636	93.617	47.6191	75.4386
Cyfip2	1	19.6429	29.6296	8.33333	17.9487
Cyp17a1	4	59.4318	67.1825	32.4691	37.7925
Cyp1a1	1	62.7907	85	51.4286	20.8333
Cyp2r1	4	62.822	80.6429	46.7428	37.3889
Cyp2w1	2	56.5175	80.6687	50	39.8674
Cyp4f14	2	76.8664	72.7474	42.1174	58.9167
Cyp4v3	6	42.1686	26.7915	15.9944	20.9732
Cys1	3	15.3509	28.9477	9.93895	5.57286
Cyyr1	2	49.0349	39.603	20.1961	26.6667
D030025P21Rik	3	29.6565	24.1244	7.677	14.8977
D030055H07Rik	2	66.9601	56.3902	39.5923	44.6519
D030055H07Rik	3	78.3862	91.3889	53.0748	56.5163
D030055H07Rik	4	76.6812	82.7969	57.2109	56.6947
D030068K23Rik	4	64.5713	50.4077	29.7593	32.4055
D10Bwg1379e	1	31.7757	25	15.873	10.5263
D130017N08Rik	9	77.9962	85.05	51.6631	63.4767
D130043K22Rik	2	81.7708	88.4444	66.1932	63.3287
D14Abb1e	1	35.2601	36.2573	15.2047	24.2857
D17H6S56E-3	5	93.2206	95.9808	66.395	86.3815
D19Wsu162e	1	56.6667	70	14.2857	20.6897
D230002A01Rik	3	23.2201	19.4916	4.81481	6.75885
D230017M19Rik	1	85.7143	86.9565	44.8276	67.5676
D2hgdh	3	50.8575	73.3891	44.7228	34.003
D330022K07Rik	2	67.6136	84.3426	60.2679	53.9517
D630013G24Rik	1	37.8378	77.1429	35.8025	29.3103
D630014O11Rik	2	63.0037	72.0776	38.3454	38.5112
D630042P16Rik	1	57.1429	71.4286	44.0678	30.7692
D630044L22Rik	1	57.8947	28.8136	25	25
D930048G16Rik	2	31.7928	31.4253	4.75936	10.5999
Dab1	2	45.4545	29.1667	11.3924	11.9565
Dab2ip	1	81.4815	94.8718	55.5556	66.6667
Dak	1	72.5	75	40.4762	54.0541
Dao	4	70.4086	72.6421	57.2046	41.1973
Dapk2	9	86.6838	84.8338	57.5687	65.5265
Dazl	1	45.4545	55.2632	16.6667	30.5556
Dbc1	1	64.0625	75.9259	30	44.898
Dbn1	1	87.234	60	64.3836	48.2143
Dcaf15	1	32.9268	67.1642	22.6667	33.9286
Dcc	1	47.7478	47.0588	19.0476	29.4118
Dcdc2a	2	54.3011	40.6377	17.6844	22.8571
Dchs1	4	63.608	50.1493	32.3991	40.2653
Dclk2	1	30.3571	11.7647	4.83871	8
Dcp1b	2	83.0792	94.5106	50.6832	63.0914
Dcst1	1	59.7884	68.254	45.9016	40.2985
Dctn1	1	79.5082	83.9506	47.5	59.596
Dctn1	1	68	90.9091	63.6364	53.012
Dctn1	2	78.8462	84.1463	53.9044	64.9123
Ddah2	3	74.8182	82.4206	52.9636	48.7998
Ddah2	1	66.4	72.7273	49.2064	55.5556
Ddah2	2	89.1481	83.0189	57.5258	69.0371
Ddo	2	67.0968	68.8182	35.6997	35.8453
Ddr1	1	72.3404	23.0769	33.3333	17.6471
Ddx17	2	71.4286	77.7778	36.4407	55.7143
Ddx27	2	72.9929	89.3843	45	62.1118
Ddx3y	1	47.6191	78.125	36	26.087
Ddx4	2	80	85	53.9299	68.0556
Ddx47	2	91.8033	98.1132	51.9294	81.117
Ddx51	4	79.5378	89.433	66.3321	64.6364
Def6	1	49.505	84.127	45.2632	43.038
Dennd1a	1	81.9444	95.6522	63.6364	50
Dennd3	1	91.4286	78.9474	46.6667	40
Depdc1b	4	73.1634	89.2142	47.3942	70.6024
Des	6	31.8933	48.8358	22.2093	20.2575
Dffa	1	83.3333	89.3617	34.375	81.8182
Dfna5	4	27.6005	30.475	13.9216	12.5216
Dgki	6	53.3252	58.9946	34.4713	34.8607
Dgkz	4	30.3778	26.9976	9.24415	18.0757
Dgkz	1	89.6552	90.9091	50	80.9524
Dhcr7	1	82.7957	94	70.7692	69.5652
Dhodh	2	79.6904	92.234	70.3552	63.7164
Dhrs7	1	32.9897	31.3253	8	1.72414
Dhtkd1	3	50.4071	73.7654	33.7584	39.5381
Dhx16	2	38.5822	77.9293	37.5659	34.1231
Dhx58	2	66.3596	82.9547	50.2336	48.5787
Dhx58	2	74.6711	71.0256	50.7336	57.7586
Diap3	2	73.719	87.9628	43.8967	64.5429
Dido1	2	29.7881	33.9231	16.2386	23.8209
Dio3os	2	48.1383	35.2863	24.3684	22.2222
Dip2a	1	92	96.5517	75.7895	75
Dip2b	1	11.194	33.1361	9.375	12.0805
Dixdc1	1	77.6119	75.5102	59.6154	50
Dixdc1	1	4.16667	19.5652	2.43902	0
Dkk2	1	33.3333	17.5	8.06452	12.1951
Dlc1	2	74.3502	52.4725	47.7723	40.6798
Dlec1	3	89.2951	89.306	58.8157	55.269
Dlg2	2	63.6113	69.0476	42.0204	34.8214
Dlg2	1	41.8605	60.4651	28.8462	18.9189
Dlg2	5	53.9613	70.533	47.7422	33.6178
Dlg2	2	32.2326	48.1177	22.0178	16.3086
Dlg2	2	44.4444	46.8885	24.8148	23.6531
Dlg4	3	58.1382	70.5319	48.2749	40.0736
Dlg5	1	78.9474	95.1613	55	55.7143
Dlgap4	6	92.6819	95.336	77.5424	82.7454
Dlk1	1	69.3548	87.5	66.6667	44
Dll4	4	73.1211	87.8432	61.1549	66.2452
Dlx1as	2	76.7273	60.178	30.0235	42.6282
Dmpk	2	88.2296	92.8335	75.3617	77.3755
Dmrt1	1	17.8571	5.43478	0	2.15054
Dmrtb1	14	69.1783	91.0992	55.3548	63.3465
Dmwd	1	43.2432	68.1416	36.3636	43.0769
Dnahc1	1	18.1818	34.8315	12.6437	16.129
Dnahc7b	1	11.4286	36.5591	6.34921	15.2941
Dnaic2	4	71.8017	82.1036	60.8168	40.2988
Dnaic2	1	65.1515	47.6191	34.4086	37.5
Dnajb3	6	28.9899	44.2315	8.13492	23.5294
Dnajb7	3	72.2222	71.4363	48.0125	48.8885
Dnajc5g	4	85.1567	86.3385	72.7059	62.2296
Dnajc6	1	66.129	61.7021	41.8919	38.4615
Dnase2a	4	68.2613	68.1539	43.535	54.3431
Dnmt3a	1	93.75	95.5556	75.8621	78.5714
Doc2b	1	92.562	90.3846	71.5909	72.8814
Dock10	3	16.9357	4.70617	1.33333	0
Dock2	4	76.4663	87.1013	41.9303	55.5568
Dock2	2	70.7323	74.183	42.1875	41.8015
Dock3	1	23.0769	8.69565	0	0
Dock6	1	70.6349	67.0886	46.729	60
Dock7	1	96.875	86.1111	53.8462	65.6716
Dock9	3	61.8389	65.0884	32.9169	44.1885
Dohh	1	72.8261	92.8571	60.4938	56.25
Dohh	1	69.0141	95.5224	68.5484	72.9167
Dok2	2	66.572	83.125	57.5175	56.8791
Dok5	4	32.4002	37.4721	19.5883	12.3625
Dom3z	1	19.0476	55.7377	16.4557	13.6986
Dot1l	2	82.3576	87.451	64.5176	69.9603
Dpep1	1	66.3265	35.3846	42.8571	31.5217
Dpep2	2	58.3333	73.5065	28.4848	36.4558
Dph1	3	70.3253	87.5163	55.6204	56.3205
Dpm2	1	6.59341	23.4694	4.54545	2.17391
Dpp10	1	59.0909	19.2771	24.7312	18.8889
Dpp6	1	60.1942	66.1539	49.0909	38.6667
Dpy19l3	2	86.8873	92.5803	60.482	68.6444
Dpysl3	2	19.5772	28.1806	7.09831	16.9925
Dpysl4	1	69.0141	53.9683	27.7108	41.9355
Dpysl5	2	15.6214	8.13953	0	1.11111
Drd2	3	40.9282	30.686	17.9847	21.2044
Drd3	1	56.8182	75.9615	52.6316	29.8851
Drd5	5	42.3036	68.8278	24.7032	26.25
Drg2	2	89.2857	93.0556	67.5	72.4138
Dst	2	65.498	87.6024	56.5789	58.0174
Dstyk	1	39.1304	69.8276	38.1356	35.3982
Dtwd1	1	68	87.5	50.6849	50.6667
Dtx1	2	29.0984	24.6377	10.9924	19.7115
Dtx1	2	49.7686	74.3229	44.0334	39.0476
Duoxa1	5	72.4912	72.4673	40.9219	47.1439
Dusp3	5	83.3143	88.1721	62.6314	65.1318
Dvl2	1	67.7852	94.7977	61.3497	63.7584
Dync1h1	3	96.1401	98.7879	81.0185	71.8257
Dync1h1	2	86.7129	85.8611	69.9345	71.5567
Dynlrb2	3	49.4515	47.2818	27.1734	24.3394
Dyrk4	2	55.0164	71.9636	33.0882	33.5938
Dyrk4	2	62.2951	67.3018	37.119	51.3378
Dysf	1	10.3448	11.7647	1.26582	0
Dysf	3	51.6577	72.0842	39.0515	33.6133
Dysf	1	46.3768	37.5	14.0845	23.9437
Dysf	2	71.8301	75.6005	64.3242	45.6069
E030030I06Rik	1	12.5	18.5185	5	1.88679
E130003G02Rik	2	20	23.4848	9.95058	8.07207
E130218I03Rik	2	68.4729	83.3333	43.5897	35.7143
E2f7	2	80.1209	92.2998	62.2854	73.913
E2f8	2	74.861	87.7778	63.9303	57.5765
E330016A19Rik	1	14.4578	30.1587	9.16667	2.46914
E330021D16Rik	2	83.1177	83.7753	66.4452	64.1608
Ece1	2	41.5493	29	14.3939	18.4211
Ece2	3	31.3379	54.4406	22.3916	17.46
Ece2	1	23.2558	48.6486	9.23077	6.45161
Ecel1	1	70	90.1961	56.962	56.5217
Ecel1	3	17.4472	21.9543	4.11255	5.24787
Echdc3	1	76	78.125	50	49.2064
Eci1	1	91.6667	100	76.3636	85.3658
Eci2	2	67.0421	85.1522	60.7738	39.8941
Ecm1	6	79.9469	88.4687	46.1434	74.898
Edem2	1	81.2834	87.931	64.9485	69.8276
Edf1	1	75.2381	90.678	72.5926	63.2653
Edn2	3	56.0166	72.0266	47.2195	38.1559
Ednra	2	28.8136	6.55738	3.84615	5
Eef1d	2	97.9262	92.6963	90.8621	72.3381
Efcab4a	4	77.5588	85.0329	47.9671	62.3598
Efcab4a	3	35.8222	41.8473	16.3919	22.5673
Efcab6	3	57.4824	73.289	41.6479	36.0918
Efcab6	2	71.4286	91.6667	38.9167	50
Efcab6	1	56.4516	28.125	25.6757	20.6897
Efcab9	2	76.1162	67.1495	54.1411	51.1246
Efhd1	2	81.9686	80.1282	41.0846	63.9535
Efna1	1	18.8406	59.322	15.3846	24.2857
Eftud2	2	84.0659	98.2759	64.9123	79.4118
Eftud2	1	84	86.3636	63.3333	57.7778
Egf	4	60.8199	53.8748	16.5625	32.3198
Egfem1	1	57.1429	56.7568	34.5455	28.5714
Egr2	1	12.766	27.7778	5.76923	1.78571
Egr4	2	36.2819	13.7466	4.86111	5.38462
Ehf	1	71.9298	67.1429	52.9412	39.3939
Ehmt2	5	69.6274	88.5974	56.0642	61.592
Eid2b	1	9.375	24.359	3.52941	8.47458
Eif2a	1	93.75	96.1539	71.4286	72.4138
Eif2c1	6	75.4064	85.6208	55.2338	56.0668
Eif2c4	1	41.0526	49.2537	23.6559	12.7273
Eif4a3	1	100	100	66.6667	95.4545
Eif4ebp3	2	90.6166	93.0556	66.4885	66.9454
Eif4g3	1	40.3846	55.9322	23.6641	25.3012
Elf4	1	56.5217	42.8571	8.57143	25
Elmo2	3	85.8923	94.5867	73.2804	65.3846
Emilin3	2	25.9268	30.5952	10.9988	15.2532
Eml2	1	23.2877	20.2703	5.66038	10.3774
Emx1	1	65.2174	27.6786	20.6612	24.4898
Emx2	3	36.0896	21.0383	11.046	18.4686
Endou	1	70	60.9756	30.5556	46.3415
Engase	5	78.7248	87.5694	53.7503	56.1883
Enpp6	1	63.2911	90.1961	42.1053	37.5
Entpd2	1	45.7447	82.2581	23.3333	35.3846
Epas1	1	12.5	14.5833	0	0
Epb4.1l1	3	76.9378	81.0651	68.2913	49.1001
Epb4.1l1	1	66.8919	71.6981	47.1014	44.5378
Epb4.1l4b	3	67.7585	82.2404	43.0814	47.6812
Epb4.2	1	60	61.9048	26.3158	29.6296
Epb4.9	1	21.4286	16.6667	5.35714	11.7117
Epha2	6	92.5788	94.4392	60.8907	78.9297
Epha8	6	44.5707	42.2191	23.1174	26.2813
Ephb3	2	29.6078	56.0345	19.8333	20.4493
Ephb6	1	76.1062	73.4375	31.8841	56.962
Ephb6	2	75.9434	85.5263	51.7241	48.1132
Ephx3	1	52.4752	40.3727	20	35.8779
Epn3	2	54.5304	30.6071	21.1376	18.2551
Epo	4	64.5139	76.8309	38.9226	54.881
Eps8	1	26.4151	34.2105	3.73832	14.4578
Eps8l2	1	75	78.2609	40	25
Erc2	3	62.7044	76.2603	37.1274	42.0847
Ercc1	1	42.5926	66.6667	30.7692	33.3333
Ergic3	1	90.3226	94.2857	70.3704	74.4186
Eri3	1	31.5789	68.75	12.5	34.6154
Ermap	2	38.7612	70.5	28.7727	36.1026
Esam	1	51.4286	64.1509	32.8125	28.0488
Esam	1	12.2807	16.6667	3.50877	0
Esm1	11	72.6977	79.6006	48.2253	52.3413
Espn	1	96.6667	86.1111	60.5263	53.1915
Espn	1	80.8511	96.8554	74.5614	73.0496
Esr1	1	40.9091	41.6667	7.40741	27.5862
Esr2	3	71.472	37.2874	33.0604	31.8311
Esrrb	1	37.5	25	13.3333	17.9487
Esrrg	6	55.8255	44.3724	30.9988	31.2264
Esrrg	1	29.7297	45.4545	9.30232	5.55556
Etnk1	2	43.1321	51.068	24.2083	26.7027
Evc	3	44.9092	50.8393	21.7725	39.6194
Evc2	1	23.1579	20.4082	4.16667	15.2174
Evl	1	33.7423	43.1694	22.7273	24.3902
Evx1	1	60.9195	73.4694	43.3333	35.8974
Exoc3l2	2	66.3842	64.9268	46.9048	50.4396
Exoc7	1	56.4103	74.1176	52.459	46.4646
Exosc10	1	94.7368	96	71.7949	73.0769
Exph5	1	35.7143	30.6306	14.433	19.5122
Extl1	1	74.1007	76.8116	54.918	50
Eya2	1	88.8889	95	47.5	53.125
F7	3	54.8034	71.3025	42.1566	33.0279
F730016J06Rik	2	69.3634	66.6667	53.7546	44.4697
F730035M05Rik	2	81.0588	85.8056	64.0361	62.1575
Fa2h	2	40.3571	60.5	28.2351	33.7394
Fah	1	35.4839	25.4902	1.69492	18.5714
Faim3	1	25	22	7.8125	4.91803
Fam107a	2	64.4286	70.1465	45.3271	49.2563
Fam110c	2	14.627	12.7646	0	5.14319
Fam113b	2	46.6216	61.5385	31.092	23.7323
Fam115c	1	20.4082	9.61538	4.16667	0
Fam129c	1	87.6106	89.7727	71.9101	43.662
Fam129c	2	96.742	87.6712	78.926	83.125
Fam132a	2	91.3043	94.7706	69.0476	84.4828
Fam150a	2	40.8981	42.4537	24.3024	30.7346
Fam150b	1	51.6129	43.9024	17.0732	13.8889
Fam155a	8	40.4551	37.7427	24.4238	17.007
Fam159a	1	17.1429	22.619	2.06186	11.828
Fam159b	1	11.9048	18.5714	4.16667	2.98507
Fam163b	1	17.2414	13.3333	3.50877	6
Fam173a	1	29.0323	27.7778	4.05405	4.54545
Fam174b	1	59.3985	43.8095	24.4755	38.8235
Fam179a	2	75.4545	89.7436	63.4328	40.276
Fam189b	15	72.1495	90.1352	54.6277	65.2637
Fam195b	1	78.7879	76.25	43.5185	71.0843
Fam19a3	3	77.2961	59.4655	47.8794	42.0433
Fam38b	1	73.7705	74.1936	20	52.9412
Fam46b	2	29.5437	51.5302	21.4738	22.5634
Fam59b	3	44.8168	29.6943	13.153	19.0081
Fam65b	1	45.2632	50.6849	36.036	22.4138
Fam69c	2	36.3636	25.8625	13.0631	17.402
Fam70a	1	64.7059	64.8148	48	36
Fam70b	6	67.0078	77.1399	51.771	45.2013
Fam73b	1	100	95.6522	71.7949	90
Fam75d3	2	74.2857	79.1667	62	43.5484
Fam81a	1	68.1818	80.9524	28.5714	46.875
Fam83f	5	35.4791	46.2462	22.7671	23.5784
Fam83g	1	29.0909	16.6667	10.4478	4.70588
Fam84a	3	30.2112	37.4582	13.9663	19.3892
Fam89b	2	53.8865	75.5994	42.5243	51.7231
Fam92a	1	24.2424	39.4737	14.7541	9.43396
Fanca	3	84.3478	92.2676	70.7453	67.4441
Fanca	1	85.2941	90.1235	46.1538	52.1739
Fance	1	13.7931	69.6629	12.987	22.619
Fancl	2	77.551	93.9592	57.5862	74.8798
Farp1	1	62.5	70.5357	37.7551	61.3333
Fastk	2	41.0839	71.1504	33.9162	37.4616
Fastkd2	1	67.3913	76	48.6486	40
Fastkd5	2	21	46.9569	16.5354	20.6948
Fat1	4	97.0672	97.5424	80.6889	85.2223
Fat1	3	72.0288	84.9318	51.2765	64.2026
Fat2	1	75.3846	88.2353	48.4375	57.4074
Fat4	5	81.8054	85.314	60.1101	63.1739
Fbf1	2	82.3171	78.2051	49.2508	74.7785
Fbll1	1	22.6415	17.3913	1.75439	3.57143
Fbln2	1	60.9756	65	30.3571	42.5532
Fbp2	1	62.6263	64.1509	37.2549	29.4118
Fbrs	3	88.1839	94.7368	69.0694	76.5142
Fbxl3	4	16.9681	16.7865	3.95317	6.96989
Fbxl7	1	18.1818	11.4286	1.44928	4.44444
Fbxo17	1	10.9756	22.2222	6.34921	1.63934
Fbxo27	1	21.7391	62.6761	17.5676	45.4545
Fbxo39	2	28.4788	38.2305	16.2671	15.878
Fbxo40	5	71.9401	65.7384	35.09	51.1631
Fbxo6	4	26.7085	51.8539	15.709	12.5915
Fbxw17	2	4.90189	27.3415	2.98179	3.90625
Fbxw19	2	46.1538	79.1667	28.8542	19.6399
Fbxw22	1	14.2857	67.3913	11.1111	27.2727
Fbxw4	2	50.6645	69.7682	47.927	28.9835
Fbxw7	1	33.3333	37.0968	12.5	13.3333
Fcamr	4	77.1064	90.855	41.9723	63.8239
Fcgbp	1	89.1304	97.5	50.8475	63.0435
Fcgrt	1	51.3514	66.6667	38.0952	24.6575
Fcho1	2	71.875	77.0903	42.0433	52.9096
Fchsd1	2	25.9259	44.6526	16.9231	20.6089
Fdxr	1	73.3766	72.6415	50.7246	41.1765
Fer1l5	1	65.8824	85.0467	45.3488	51.6393
Fes	4	20.2021	48.5919	14.2251	16.6713
Fev	2	45.9329	29.5489	24.1733	21.3128
Fez1	1	72.4138	56	37.8378	35.7143
Fezf1	1	19.171	8.77193	4.16667	4.87805
Fezf2	5	25.5187	13.293	4.97075	5.2328
Fgd2	1	74.1936	70.1493	38.2979	33.9623
Fgd3	2	44.4468	39.2547	19.7904	26.1961
Fgd5	3	78.9344	86.4348	53.9224	44.6923
Fgf20	1	42.029	45.6522	11.7647	31.25
Fgf4	2	19.1621	12.3264	4.90196	5.88235
Fgfr1	1	80.2817	81.6326	60.7843	55.2632
Fgfr1	1	92.1053	88.8889	64.7059	78.7037
Fgfr1	3	75.2717	86.0371	51.6117	59.5461
Fgfr2	1	76.8293	95	69.8413	66.6667
Fgfr2	2	90.7808	93.0435	68.6374	75
Fgfr3	5	92.1503	99.2857	67.4094	86.9633
Fgfr3	4	90.8744	96.9162	64.164	79.685
Fhl2	1	10.4167	47.6744	7.84314	16.6667
Fkbp4	1	71.1539	85.2713	68.5897	52.1739
Fkbp6	20	86.1008	85.5946	59.8816	68.4564
Flot2	3	54.5394	75.8341	43.7502	42.4474
Flrt2	5	27.064	29.8128	7.67274	4.90946
Flt1	2	51.1026	43.75	19.5493	12.9819
Flt1	1	89.0411	90.625	71.6216	81.1594
Flt3l	1	17.9487	29.8246	7.14286	6.60377
Flywch1	2	88.3929	92.2878	63.0426	79.3103
Fmn1	4	30.5825	41.8695	20.4252	19.7819
Fmn1	1	71.579	87.5	44.186	65.3333
Fmnl1	1	55.5556	42.8571	25	32.1429
Fn3k	2	46.4586	38.1054	23.1337	22.7306
Fndc1	1	20.2247	21.875	2.72727	15.7143
Fndc7	1	71.5596	83.5165	42.2222	38.8235
Folh1	1	72.5	62.1622	19.0476	33.9286
Folr4	1	80.198	88.5246	57.8125	55.8824
Folr4	2	77.5641	76.8421	47.8009	48.6866
Fosl1	1	9.80392	12.8205	0	0
Foxa3	3	37.3359	41.1498	22.8954	26.007
Foxd3	2	33.7645	25.5848	12.2558	13.2533
Foxi1	4	80.7089	86.6774	66.4035	53.7267
Foxi3	2	30.3797	22.8395	12.549	12.2449
Foxm1	3	72.7929	92.6795	57.2753	64.9772
Foxn4	4	41.9162	30.65	17.7157	12.3823
Foxp1	1	52.6316	70.4545	34.0659	47.3684
Foxs1	10	60.2167	77.9095	46.4439	47.4979
Frem3	1	41.2214	48.3333	21.4286	17.3077
Frmd4b	1	67.7419	68.421	45.3488	40
Fry	1	81.8182	91.8367	52.5	81.8182
Fry	1	65.5738	63.6364	33.3333	45.9459
Fryl	5	35.3167	60.1828	20.7317	23.9605
Fscn1	2	43.9211	67.6447	39.9655	31.2109
Fscn1	4	80.5199	92.4461	65.4711	67.266
Fshr	3	76.4883	84	50.9677	62.8585
Fsip1	2	27.1991	14.6394	5.10121	10.5311
Fstl3	1	13.4615	29.5082	7.62712	8.06452
Fstl3	1	11.4943	27.7419	7.91367	5.88235
Fuk	4	83.7603	86.057	60.555	71.2808
Fut1	2	59.6257	54.1843	44.2139	30.3118
Fv1	1	22.2222	34.4538	16.6667	12.5
Fxr2	4	89.0081	95.9599	69.5502	81.6988
Fxyd6	4	21.0526	21.9588	0.657895	7.59631
Fxyd7	2	58.2016	43.003	34.6571	29.1527
Fyn	1	81.1765	73.913	43.75	68.421
G430095P16Rik	5	68.1155	70.3711	52.8923	50.1149
G530011O06Rik	1	90.5556	95.302	76.3486	88.8889
G630090E17Rik	1	17.6871	7.14286	3.33333	3.44828
G730013B05Rik	3	38.8152	80.3788	23.97	26.7511
G930045G22Rik	1	70.2381	71.875	66.0377	38.983
Gaa	1	87.1795	90.4762	59.322	62.2951
Gaa	2	91.0908	94.3662	78.3747	75.3513
Gabra1	1	31.5152	16.6667	10.8527	15.4762
Gabrb2	1	37.037	54.7619	12.8205	12.069
Gabrg1	1	76.1905	40	19.2308	10
Gad1	1	40.9091	70	38.2979	13.1579
Gad2	1	6.25	25	1.78571	0
Gal	1	41.2429	51.3043	34.6939	28.6765
Gal3st1	1	91.6667	93.3333	76.5625	79.0323
Gal3st3	3	65.1515	49.2495	24.6216	24.3383
Galnt13	1	34.6614	27.4194	9.79021	21.3115
Galnt6	1	84.8276	87.7551	67.2269	79.0909
Galnt9	1	30.3571	16.129	6.0241	12.6984
Galntl6	3	55.7901	79.9875	39.6999	39.3748
Galp	1	74.0741	67.4419	41.0714	39.5833
Gamt	1	13.5922	34.1936	10.2804	15.126
Gas2l2	10	61.331	76.1248	44.8587	43.8568
Gata3	1	35.0877	18.705	11.7284	11.811
Gbp7	3	53.555	39.6946	8.62471	26.1307
Gcet2	1	65.625	73.0769	19.2308	42.623
Gcn1l1	4	81.0724	91.4899	67.0982	70.2763
Gdap1l1	4	36.7595	24.2568	4.68965	12.397
Gde1	2	53.7778	75	52.2013	39.0071
Gdf1	4	58.4348	67.6131	40.5547	47.047
Gdf10	3	42.0566	32.8693	11.5676	21.1487
Gdf15	1	65	86.3636	34.375	47.8261
Gdf3	1	77.027	67.3077	64.8148	36.7347
Gdf7	3	48.7161	51.2641	34.364	29.0761
Gem	1	76.4706	89.1304	47.6191	76
Get4	7	87.1947	94.1914	66.9234	74.7465
Gfap	1	85.1852	95	69.0476	51.8519
Gfi1	1	32.8571	28.0702	17.8571	15.0943
Gfi1	2	24.0624	22.7848	6.50685	7.6087
Gfpt2	5	59.0079	53.3253	36.9319	34.8585
Gfra1	1	57.1429	26	22.3529	17.9104
Gfra4	2	10	20.3125	0.641026	2.34375
Gga2	2	82.6601	89.9525	46.9805	79.8611
Gga3	1	94.7368	95.7746	68.3333	93.3333
Ggt1	3	71.6293	90.6863	54.2153	61.3631
Ggt5	3	62.8205	78.3253	59.0858	41.5033
Ggt7	2	33.923	29.6339	13.2355	14.1875
Ggta1	1	25	31.25	6.66667	10
Ghdc	4	73.3941	83.2278	56.3375	56.1797
Ghrh	4	55.7013	86.699	35.6822	48.2601
Ghrh	1	84.4444	90	62.5	65.9091
Ghsr	1	35	7.31707	11.7647	5.88235
Gipc2	4	79.1216	76.7327	55.1631	47.2527
Gipc2	4	8.33996	28.9027	4.17072	3.75229
Git1	4	85.8278	89.0354	65.9281	79.5522
Git2	2	66.4085	66.9892	44.2098	50.7114
Gjb6	3	42.8464	44.8496	18.8209	21.7796
Gjc2	1	33.0709	66.2791	27.8261	24.7525
Gjd3	5	88.1115	86.4092	65.0668	59.2888
Gkn1	2	87.2879	92.6316	71.2638	81.8478
Glb1l	4	30.1873	48.9451	19.0929	26.7704
Gldn	6	54.9203	62.037	38.5358	37.3991
Glis2	1	88.5714	100	45.9459	70
Glp1r	1	16.6667	17.7778	0	4.49438
Glrx2	2	87.2151	91.631	55	82.3944
Gls2	3	32.7839	65.1979	20.5882	34.8522
Gm10020	1	56.7568	57.1429	29.1667	37.5
Gm10063	1	75	96.6667	46.875	72.7273
Gm10093	4	93.6159	94.0164	67.807	85.2593
Gm10146	1	56.962	69.3878	35.8491	43.2432
Gm10190	2	34.8357	33.4821	12.5	19.0133
Gm10287	2	74.4836	85.6443	46.7335	59.5455
Gm10295	4	54.2317	62.8561	39.8511	33.2396
Gm10308	8	35.5452	58.9913	20.5053	27.7002
Gm10345	1	65.7534	74.5455	48.2759	39.0244
Gm10355	2	81.4252	93	62.6451	62.5
Gm10378	1	56	50	50	16.2791
Gm10425	1	86.1111	86.1111	65.8537	51.8519
Gm10431	1	48	44.186	25	21.6667
Gm10629	3	77.7648	78.9855	54.0793	54.6897
Gm10660	4	63.0491	71.0202	27.4405	47.4857
Gm10736	2	83.7662	89.5349	61.9565	59.2732
Gm10742	2	68.4095	47.5148	26.3265	24.7143
Gm10807	4	53.0836	62	16.5224	45.3404
Gm10814	1	81.25	87.8049	66.6667	58.6207
Gm1082	1	85.9155	84.2105	63.6364	57.5
Gm10858	1	69.5652	90	60.6061	48.1481
Gm10863	2	72.2973	86.8421	53.3488	37.6534
Gm10863	1	66.9421	60.8696	52.8302	40.678
Gm10982	1	20.8333	47.541	0	20.339
Gm11043	1	60.3448	62.8205	29.4118	24.7863
Gm11168	1	92.7536	81.8565	83.0508	71.7325
Gm11266	1	67.1717	45.9119	48.8636	40.1869
Gm11267	2	86.7788	84.2929	61.4489	55.6002
Gm11269	1	65.2174	82.0513	50	50
Gm11290	2	49.6591	78.3661	35.1879	47.5238
Gm11463	2	68.9755	74.959	57.4148	39.9673
Gm11466	3	65.9467	67.8488	60.394	46.4951
Gm11479	2	76.4908	83.3976	52.5	63.1838
Gm11505	4	47.4702	64.7863	34.4244	31.0176
Gm11513	3	82.9615	96.6109	58.3338	75.1498
Gm11538	1	19.5122	14.4231	7.29167	7.36842
Gm11574	1	22.5806	24.1758	4.92958	13.8211
Gm11611	1	65.1515	86.6667	41.1765	32.3529
Gm11616	1	76.3158	80.7692	48.8636	64.4737
Gm11627	2	40.425	32.9992	23.2452	27.1589
Gm11639	2	49.7282	86.8832	34.8916	48.3778
Gm11647	6	81.3716	83.7241	62.7691	61.4199
Gm11670	2	93.7853	97.7612	69.415	95.5989
Gm11705	2	44.6094	24.574	22.9022	12.0211
Gm11707	2	62.2812	72.6112	40.2679	37.9057
Gm11732	1	59.8592	79.6875	57.8313	26
Gm11733	1	81.6754	87.9032	55.4745	60.2041
Gm11744	2	89.604	92.6471	75.2645	72.6793
Gm11748	4	89.3473	94.3909	57.7437	68.9204
Gm11795	3	71.5322	83.5561	49.2511	46.1254
Gm11899	1	65.7143	63.3333	62.5	21.6216
Gm11978	1	87.8505	86.7188	71.6763	82.3944
Gm11981	1	78.6207	83.908	61.3636	61.9565
Gm12111	1	95.6522	84.6154	65.2174	42.8571
Gm12116	6	42.8215	29.0111	12.2109	18.6038
Gm12198	1	13.2075	9.09091	0	2.7027
Gm12236	5	68.9827	84.6996	45.3605	54.8719
Gm12238	1	77.1429	87.1429	50	70
Gm12280	1	57.6923	95.1613	50.9804	56.0976
Gm12300	3	61.3489	64.7331	49.1273	37.5873
Gm12339	1	28.2051	30.303	11.2994	21.5686
Gm12355	2	79.3039	85.0962	69.3798	52.5493
Gm12404	3	77.0116	83.6395	52.8744	68.0661
Gm12426	2	84.8153	79.7778	44.8289	41.2415
Gm12473	3	57.6389	75.5218	35.233	36.0613
Gm12496	1	90.4762	96.4286	82.0896	69.2308
Gm12503	1	88.4615	90	41.6667	75
Gm12606	4	64.4384	62.3366	32.3515	28.8513
Gm12705	1	69.0476	90	59.0278	56.5891
Gm12781	1	33.3333	4.91803	7.86517	3.92157
Gm12784	1	45.3901	59.5041	36.5385	36.9369
Gm12824	1	42.2535	29.6296	17.7778	15.1786
Gm12828	1	100	100	86.3636	79.3103
Gm12945	2	76.7857	89.7449	67.5	58
Gm12946	1	78.0822	82.6087	58.209	55.3571
Gm12973	1	58.4615	80.5556	56.0606	46.8085
Gm12992	2	51.7473	48.3051	36.2398	36.7427
Gm13012	1	76	75.5556	59.0909	47.0588
Gm13017	1	67.5676	71.4286	44.4444	44.0678
Gm13054	1	86.4286	85.7143	63.3803	61.039
Gm13133	1	91.3461	92.8571	73	66.6667
Gm13152	1	67.3267	91.1765	64.1304	52.5773
Gm13201	5	53.6085	69.3267	38.3427	36.2151
Gm13206	2	88.9486	94.8397	67.9476	77.4099
Gm13256	2	78.3308	59.256	52.4272	39.6358
Gm13327	3	55.1217	73.9951	35.3431	41.6887
Gm13344	9	62.3679	62.7738	35.6007	41.5847
Gm13372	3	60.5776	72.7158	47.5429	34.6943
Gm13387	2	60.7015	73.3453	53.7873	48.5538
Gm13391	1	62.069	64.7059	40	4.16667
Gm13393	1	88	100	69.5652	78
Gm13403	1	47.7478	80	23.8095	41.2698
Gm13420	6	31.3171	50.4074	19.8352	29.5734
Gm13448	1	43.8356	36.3636	23.9437	12.1951
Gm13520	1	55.6962	65.3846	44.5783	35.7143
Gm13520	1	60.4938	77.3585	51.0417	39.7436
Gm13605	1	62.5	86.5546	45.3781	55.2
Gm13667	5	51.7373	76.2562	31.4691	32.3421
Gm13703	5	65.8976	82.813	36.5685	54.3137
Gm13716	3	86.8721	88.8248	61.2267	67.7753
Gm13718	3	79.5918	85.8974	62.9278	65.4266
Gm13789	4	85.9912	91.1297	57.8024	68.2114
Gm13816	3	78.4648	77.9362	40.1754	51.7546
Gm13826	8	84.2742	89.7926	58.3051	61.4038
Gm13883	2	82.5	81.5298	56.0692	50.9561
Gm13889	1	68.1818	79.2453	50	48.9362
Gm13966	3	81.7137	93.9838	58.6288	65.7854
Gm13986	2	33.1182	52.6087	13.603	21.2901
Gm14040	2	79.2885	86.4607	53.125	64.8839
Gm14124	1	24.2105	29.5455	4.61538	13.0435
Gm14174	5	55.117	65.4348	35.3311	33.5602
Gm14205	1	44.6808	65	26.4706	23.5294
Gm14222	2	66.8825	77.6235	43.4783	39.6154
Gm14272	3	68.1346	72.9109	43.7737	45.3793
Gm14285	3	50.4547	45.4329	32.0292	30.3436
Gm14290	2	84.8284	88.5714	64.3006	58.8235
Gm14329	9	74.5159	90.9216	57.3621	57.0301
Gm14343	3	54.2597	52.7778	24.1379	22.0556
Gm14486	2	57.5175	66.3374	45.5699	46.0219
Gm14508	1	64.0288	72.6496	50.8772	55
Gm14543	1	79.4872	84.8485	59.0909	50
Gm14617	1	67.2269	72.4138	57.3034	52.1277
Gm14698	1	5.40541	44.7368	2.22222	5.12821
Gm14873	2	90.6967	93.4799	74.5683	71.2885
Gm14964	2	36.3328	34.7283	10.5826	11.9118
Gm15247	9	57.2413	58.1151	41.3653	40.2478
Gm15286	1	65.9091	60	43.1034	41.7722
Gm15295	2	36.182	8.78136	0	4.16667
Gm15407	4	75.9009	69.3192	50.547	53.2433
Gm15440	2	81.2963	90.1364	71.4397	60.2059
Gm15471	1	70	83.3333	53.271	46.9136
Gm15521	1	42.5532	76.4045	35.2113	31.7829
Gm15587	3	46.9875	41.4583	20.4563	24.0772
Gm1564	4	68.75	88.6728	56.6465	60.5052
Gm15677	5	57.3711	50.1843	34.2035	36.33
Gm15690	2	87.4459	88.6905	75.4472	55.4211
Gm15723	2	53.7946	43.8556	21.9795	20.9302
Gm15726	4	89.1304	98.4123	53.1175	79.0476
Gm15764	4	73.1685	71.8146	51.6379	33.2164
Gm15816	1	22.2222	13.1579	4.0404	8.92857
Gm15819	1	100	92.3077	75	66.6667
Gm15821	3	78.7611	78.3333	71.5118	50.3584
Gm15851	1	77.7778	90.625	59.2593	44.6429
Gm15895	1	77.2727	95.7895	75	66.3366
Gm15904	2	77.2978	93.2057	42.2306	50.8412
Gm15932	2	67.3077	75.8363	40.4911	53.5771
Gm15943	1	24.1379	50	15.1163	7.84314
Gm15945	1	100	93.75	62.5	83.7209
Gm15964	2	60.8585	89.2728	45.0294	54.7059
Gm15966	4	67.1599	75.0494	51.1462	39.4565
Gm16019	4	61.7421	51.0108	28.1469	30.5892
Gm16031	4	79.2373	79.749	54.8074	56.401
Gm16047	1	66.1972	72.7273	26.5625	63.8889
Gm16070	1	50	79.5918	41.1765	24
Gm16108	2	78.1056	73.7838	51.5957	55.3167
Gm16117	2	91.8919	89.7959	73.58	70.7204
Gm16121	1	92	89.8876	80.7692	76.7677
Gm16127	2	46.2963	24.322	13.6623	9.96377
Gm16136	2	27.8744	23.0452	8.62516	13.6827
Gm1614	1	14.2857	15.7895	4.44444	1.75439
Gm16157	1	50	75	29.7619	39.6552
Gm16168	1	78.7234	75	38.3333	50
Gm16181	5	83.3632	91.7179	54.8499	74.8058
Gm16194	1	81.0345	83.75	72.7273	60.3448
Gm16206	1	80.7018	91.5254	58.6207	70.8333
Gm16248	5	75.4244	82.4346	44.4946	58.3335
Gm16253	1	53.8462	54.5455	27.7778	30.7692
Gm16255	1	89.2157	95.098	76.1905	78.3133
Gm16256	2	68.8393	72.2892	42.0732	33.1767
Gm16267	5	75.7227	81.4357	58.0945	58.8261
Gm16282	4	76.1701	75.2215	54.65	55.9957
Gm16302	6	79.2554	86.4422	57.032	59.4662
Gm16312	1	22.3404	50.6024	12.6984	23.4568
Gm16350	2	84.9725	95.3036	52.337	74.1054
Gm16519	2	94.6429	88.75	63.6364	59.0909
Gm16554	3	71.025	86.8258	44.3343	54.4688
Gm16568	4	87.7381	85.7931	61.7244	58.7827
Gm16579	2	79.2339	82.4074	39.678	54.9904
Gm16601	1	84.7458	93.1818	46.7742	87.037
Gm16617	2	59.7778	88.6014	40.3272	58.5317
Gm16725	1	94.8052	85	57.5	81.5385
Gm16737	2	36.1019	43.2882	17.7869	31.456
Gm16748	2	88	57.5	45.6562	39.0244
Gm16758	1	52.3809	14.5455	14.0845	6.52174
Gm16766	7	74.6457	83.9977	59.843	51.7249
Gm1679	2	63.1402	87.1961	51.6046	55.1724
Gm16793	6	58.5517	73.7676	49.0492	49.2906
Gm16834	2	56.8519	70.4566	45.2273	43.8765
Gm16862	1	89.1892	90.7407	70.7317	64.1509
Gm16869	2	81.9091	86.4701	77.8409	72.0203
Gm16933	1	57.8125	67.3077	44.4444	35.7143
Gm16950	3	47.8164	38.4656	29.9746	23.9039
Gm16960	3	63.7169	82.0734	46.0542	53.3976
Gm16990	3	67.3553	74.7331	51.548	53.8081
Gm16990	1	67.7778	87.8049	44.3038	73.4694
Gm16997	2	13.1885	23.4043	1.94805	6.88854
Gm17018	2	91.6105	98.0686	75.177	84.1185
Gm17028	1	54.0541	38.6364	15.6863	23.8095
Gm17033	1	55.2941	85.2941	22.2222	43.9394
Gm17077	4	53.2297	84.131	44.4527	38.3548
Gm17202	1	87.5	93.75	48.6486	74.2857
Gm17245	2	97.8723	95.082	71.1982	78.5676
Gm17262	2	100	91.7304	77.657	80.4348
Gm17276	4	31.0471	31.4073	7.69048	16.187
Gm17287	2	72.7952	87.6497	55.9158	66.4159
Gm17329	1	82.3529	84	61.9048	58.6957
Gm17335	1	32.1212	26.4368	19.1176	17.1875
Gm17359	3	66.8792	73.1084	45.7703	43.4921
Gm17367	2	76.0391	80.6086	43.0164	42.507
Gm17416	6	70.3284	87.7789	42.0677	57.9715
Gm17439	1	63.2653	51.0204	37.5	30.303
Gm17458	5	89.7	93.2971	67.0651	71.6387
Gm17470	6	52.1638	62.6472	30.626	30.4379
Gm17473	6	52.8056	35.3143	22.3007	19.8245
Gm17480	2	67.3077	84.6154	35.2704	32.9955
Gm17540	2	47.9079	50.3968	23.2475	27.9661
Gm17541	5	96.68	94.9453	73.5043	74.8035
Gm17593	1	12.2807	16.9231	3.0303	6.06061
Gm17614	1	24.2424	13.6364	2.5641	2.27273
Gm17638	3	92.6196	96.2046	77.3662	78.1408
Gm17643	2	77.5747	89.7143	57.9924	67.8005
Gm17653	3	78.2353	89.816	56.8856	59.124
Gm17657	1	78.199	91.8239	73.2284	53.0769
Gm17673	1	92.5	88	50	64.8649
Gm17717	5	19.1589	42.0786	9.7986	16.3211
Gm17728	5	77.0639	82.5455	56.4966	52.1311
Gm17730	1	100	84.8485	62.5	63.8298
Gm18733	1	52.4752	84.0426	51.0204	50
Gm20463	1	61.0294	72.6619	54.5455	52.5926
Gm20467	1	56.25	19.4444	11.7647	14.2857
Gm20488	1	81.8182	96.875	61.9048	64.2857
Gm20509	3	46.5112	69.883	25.7576	31.924
Gm2061	1	33.3333	8.88889	5	7.24638
Gm22	3	71.4249	81.1157	52.5493	47.6312
Gm266	2	30.3276	18.9839	15.0442	10.3456
Gm2694	1	55.7143	34.0426	18.75	20
Gm2990	5	64.2353	30.7885	19.5389	17.5147
Gm3144	1	42.2222	70.9091	24.0741	41.1765
Gm3294	1	18.1818	40.8451	10.1449	13.2353
Gm3470	3	81.0606	86.1036	73.0282	53.5454
Gm3699	2	75.6579	85.4839	51.2554	67.3333
Gm4262	1	29.4118	50	15.625	10.3448
Gm4473	2	12.4721	11.491	1.92308	0.649351
Gm4799	2	89.7059	93.6105	62.8496	64.7692
Gm4862	1	69.3878	100	48	48.3871
Gm4969	3	32.4306	16.9355	3.98429	3.0303
Gm5097	1	51.8519	78.5714	37.5	22.4138
Gm5105	2	96.6484	86.9665	62.3406	67.1805
Gm5215	3	67.619	68.6667	21.875	34.5029
Gm5218	1	65.5172	60.6061	37.5	34.0909
Gm5423	3	77.6781	86.5456	45.7381	59.0148
Gm5432	1	14.2857	15.7303	3.7594	5.66038
Gm5567	2	65.0056	75	36.0314	50
Gm5607	1	14.8936	6.66667	0	0
Gm568	1	55.2083	64.6342	52.8571	25.2427
Gm5705	1	57.3333	86.9565	46.6667	54.5455
Gm5868	2	25.6429	45.3904	9.36549	25.6768
Gm5900	5	80.3903	84.5088	61.2566	56.3143
Gm628	2	24.7083	25.7838	10.1997	11.5079
Gm6327	1	41.5094	73.6111	28.9157	15.8537
Gm6396	3	77.1111	95.6467	42.9825	61.9048
Gm6505	3	75.2105	82.069	55.9616	59.9477
Gm6531	5	44.2091	54.2233	19.4754	22.0853
Gm6583	1	71.5596	93.1034	58.1081	69.3878
Gm6613	3	86.1417	87.5408	61.995	64.6667
Gm6685	2	89.1667	96	50	85.8392
Gm6772	2	56.7308	55.3922	37.6614	28.47
Gm6793	2	68.7461	74.5557	49.2647	49.9124
Gm6807	11	77.5559	90.4092	57.2581	68.389
Gm6904	1	59.0361	81.0345	35.1852	50
Gm70	2	63.4632	71.656	50.7082	53.0039
Gm7092	2	79.771	93.125	62.7886	57.5221
Gm7097	7	80.1456	87.334	48.0747	62.0942
Gm7271	2	53.5811	72.906	37.1158	42.6471
Gm7325	2	19.3119	37.9032	10.9456	13.8462
Gm7353	2	94.0196	85	76	57.5758
Gm749	4	65.7906	80.9943	42.6192	44.1792
Gm7535	2	70.7453	76.0741	43.3333	53.0962
Gm7546	3	65.4321	85.0855	48.5958	64.8284
Gm757	1	20.2797	71.9577	19.1176	30.2013
Gm8055	3	75.995	77.381	47.4747	48.1938
Gm807	1	86.1111	73.8095	32.6923	63.0137
Gm8181	3	74.7758	74.4398	50.3209	54.8285
Gm833	5	51.4115	65.9217	35.0968	31.8313
Gm8378	1	75.2475	85.2632	32.6087	51.6129
Gm8773	1	64.2857	67.4419	38.0952	41.1111
Gm88	2	18.2683	33.3655	11.113	10.6457
Gm8973	2	81.7073	91.2685	73.2456	67.9573
Gm9017	3	28.6325	29.4922	15.6114	8.07623
Gm9372	4	58.0023	73.4205	45.1043	37.8838
Gm9493	4	92.6471	95.0641	62.9954	79.9112
Gm9817	2	60.5769	85.2459	48.5185	45.1613
Gm9821	5	89.6685	91.8035	74.77	77.225
Gm9866	3	77.3469	80.6999	46.9735	54.0749
Gm9869	3	77.3148	84.0278	40.6863	62.8483
Gm9913	3	82.0679	76.5993	62.4173	51.6326
Gm9924	1	44.4444	13.7255	13.3929	10
Gm996	3	19.7985	51.9377	12.7476	22.5091
Gm9978	1	68.8679	72.0339	54.6154	59.2593
Gmip	1	16.4706	48.5437	10.3448	17.1717
Gmpr	1	29.6296	38.7755	10.4478	15.7143
Gna15	2	19.5946	47.6923	10.8287	11.7708
Gnal	1	13.0841	21.7054	6.80272	7.58621
Gnao1	3	73.6957	92.5954	56.0714	55.7049
Gnas	3	54.2763	69.1111	27.3148	44.7076
Gnas	1	3.44828	34.2105	0	8.33333
Gnat1	2	41.7833	59.15	18.5142	16.6667
Gnaz	1	69.1358	90.9091	32.2034	55.5556
Gnb2	3	91.4328	86.8707	77.8393	68.1064
Gnb3	1	72.2222	86.2069	54	32.3529
Gng4	1	29.4118	25.8621	6.17284	6.25
Gng7	1	18.9189	18.5185	2.12766	7.22892
Gnmt	2	35.119	64.1639	23.0362	39.2608
Golgb1	1	93.75	94.7368	73.2143	82.0896
Golim4	2	78.3534	86.6667	54.7297	61.1184
Gp1bb	3	57.4996	65.957	41.3263	44.259
Gpat2	1	70.4	81.0127	39.7059	56.9444
Gpatch2	4	71.5249	92.5129	55.6715	67.7015
Gpatch3	1	73.5043	87.8049	32	59.5238
Gpbar1	2	94.6681	94.1137	81.1529	83.4036
Gpr114	2	58.2049	79.917	52.6316	38.3878
Gpr12	3	38.906	53.0953	12.8088	32.1943
Gpr132	2	80.9132	78.7828	61.0043	53.2399
Gpr146	1	82.3529	64.4068	59.434	61.1511
Gpr149	1	55.6701	71.875	29.1139	33.6538
Gpr153	3	64.5959	83.0104	58.7422	42.4874
Gpr156	2	8.83777	21.5311	0	3.1746
Gpr176	1	26.3415	32.3077	6.81818	15.7143
Gpr179	4	73.7941	89.1315	59.7794	48.9135
Gpr6	1	23.1481	15.625	4.30108	7.54717
Gpr81	2	68.7135	83.8202	58.8694	54.6367
Gpr83	6	49.6516	66.8958	32.5133	36.3907
Gpr98	3	26.0843	11.478	2.04082	0
Gprc5a	6	34.1918	30.7606	9.09091	9.20035
Gprc5b	1	6.89655	38.7097	4.6875	0
Gpsm1	2	73.875	91.5022	60.6332	57.7778
Gpsm1	1	76.5957	85.7143	54.5455	58.8235
Gpsm3	2	71.2353	65.8721	40.2477	35.119
Gpt2	1	71.7949	97.4684	57.7778	80.8219
Gpx4	1	81.1321	68.75	47.6191	57.5
Gpx7	1	7.84314	42.8571	0	13.3333
Gramd4	1	44.6429	88.2353	40.404	43.2099
Gramd4	1	87.5	78.125	45.7143	47.0588
Grb10	2	64.7355	80.6911	55.4371	41.5972
Grb10	4	34.3983	27.8483	13.2344	16.9697
Grb7	3	73.8079	90.9887	56.2004	60.6583
Greb1	1	83.3333	91.6667	63.4146	67.7419
Grhl3	1	46.0317	23.9437	14.876	23.4375
Gria2	1	19.4444	22.2222	4.25532	2.63158
Grid1	3	71.483	39.8041	31.7029	26.4751
Grik2	1	21.6216	18.5714	6.31579	10.4651
Grik2	1	57.377	55.8824	9.7561	25.8065
Grik5	2	59.6792	31.1814	14.7837	10.7568
Grin1	1	95	90.9091	58.6667	50
Grin2c	3	34.5223	36.2526	17.5579	20.5806
Grin3b	4	46.7786	46.5238	26.5455	27.5829
Grin3b	1	84	86.4865	59.0909	72.4138
Grip1	2	63.8852	71.9192	34.7518	31.275
Grip2	2	53.5714	66.2526	24.3182	32.8154
Grm6	1	46.7742	45.4545	17.8295	25.8621
Grn	1	65.5172	94.4444	65.1515	65.5738
Gsg1l	2	17.5926	21.4516	1.14943	0
Gsn	3	48.4687	48.1763	22.5975	21.4864
Gstk1	4	19.2866	16.2495	0	4.02741
Gstm1	2	54.2653	72.0033	33.0769	39.4872
Gstm4	1	9.67742	20.9302	5.12821	0
Gstm5	8	28.8277	63.7074	15.1858	25.1914
Gstp1	3	14.6359	15.1345	0	0.793651
Gstp2	1	86.3158	81.8182	72.8814	61.7021
Gtf2h4	2	68.2162	85.2535	43.3794	51.4536
Gtf2h4	3	84.2014	97.8495	60.8918	76.1081
Gtf2ird2	2	71.0433	76.2534	44.3403	37.884
Gtpbp6	3	78.7631	91.895	60.3159	59.7903
Gucy2c	1	73.4694	78.9474	62.7451	52.5
H1fnt	4	80.8036	86.0268	63.6629	62.7326
H2-Ab1	1	81.1594	78.5714	35.4839	45.6522
H2-DMb1	1	62.963	84.8485	51.7241	44.9275
H2-M10.3	1	69.8529	75.3086	53.125	25
H2-M5	2	40.2685	78.807	23.5	36.3095
H2-Q6	10	64.8089	61.483	42.7613	52.8795
H2-Q7	1	37.193	45.8647	20.2857	40.2235
H2-Q8	1	46.6667	46.3415	21.3333	33.6735
H60b	3	29.8635	34.5438	12.8752	19.2648
H6pd	1	92.1053	100	81.3953	63.3333
Hacl1	1	86.7925	86.9565	31.25	67.8571
Hal	1	20.5882	46	13.5417	17.1875
Hapln2	6	43.1528	18.3492	11.4175	11.8286
Hcn2	3	52.1075	48.9745	29.5699	36.2896
Hcn3	6	71.9251	75.7726	58.5873	39.0413
Hcrtr1	1	87.5	89.1304	57.4468	70.4545
Hdac1	1	97.5	96.875	69.697	80.8511
Hdac10	1	55.5556	70.2703	43.8356	28.5714
Hdac5	2	38.4921	54.4186	15.7534	22.4719
Hdac7	2	92.482	96.875	72.4781	68.3784
Hdac8	1	19.403	30.7692	0	1.78571
Hdc	1	41.1765	76.6234	26.5306	35.4839
Hdgf	1	82.9268	93.3333	60.6061	62.069
Hdgfl1	3	51.0692	68.4875	32.9608	33.0076
Helb	3	91.244	87.3326	56.8072	76.0951
Helq	2	67.6877	87.9196	45.2727	52.9378
Hepacam	1	74.2574	90.3226	55.5556	48.8889
Hephl1	1	70.9677	91.4286	51.282	58.3333
Herc3	3	52.5401	57.8212	37.3745	32.8087
Hes2	1	48.1481	41.9355	19.2308	21.0526
Hes3	4	63.132	63.1191	43.7687	14.8929
Heyl	3	80.3202	84.6818	55.5272	65.6806
Hfe	1	68.1818	53.5714	28.5714	33.3333
Hhat	4	58.2749	76.4989	40.6111	42.8434
Hhatl	3	56.1263	80.9746	49.7773	48.1762
Hhla1	1	66.6667	62.6866	34.8485	49.2308
Hic1	1	26.1905	13.9535	2.17391	0
Hipk2	1	80.6202	75.4902	62.069	48.9362
Hist1h2aa	6	82.4942	84.3322	53.7321	60.7176
Hist3h2ba	1	39.4737	29.3333	12.987	17.3333
Hivep3	1	33.3333	75	31.4286	29.1667
Hk1	3	76.126	82.5936	59.9532	59.0909
Hk2	1	86.8852	98.2143	71.5909	72.0588
Hk3	1	78.2178	86.3014	56.25	46.3415
Hlcs	2	76.5212	89.1892	42.1764	55.7143
Hmcn1	1	86	71.7391	55.0725	47.6191
Hmcn2	4	37.8808	38.9845	19.865	22.3899
Hmg20b	2	30.2907	43.0091	10.3127	31.2281
Hmga1-rs1	3	65.6667	73.4568	43.0328	54.6296
Hmx1	1	25	4.65116	0	0
Hnf1b	2	21.5762	5.19568	0.657895	1.11111
Hnf4g	1	41.9753	69.6203	34.1772	34.1463
Hnrnpl	2	80.7282	93.8927	71.2302	62.8427
Hopx	4	81.7667	87.1113	47.6288	72.6852
Hormad1	4	78.7162	82.3057	55.2949	57.9019
Hormad2	5	77.4549	91.2494	53.5236	71.8782
Hoxa10	2	25	17.6136	2.08333	8.31608
Hoxa11as	2	22.7718	25	5.23504	2.22222
Hoxa3	3	69.6356	67.8124	41.7836	45.7413
Hoxa9	1	67.1642	70.5882	41.3534	49.2958
Hoxa9	2	46.4038	42.5287	16.8317	36.0256
Hoxb1	2	82.1747	62.9808	36.7647	36.6667
Hoxb5	1	65.625	48.7805	33.9286	24.1379
Hoxc10	1	34.1463	58.3333	24.0741	25
Hoxc9	2	12.7016	30.718	8.64899	4.13754
Hoxd11	1	58.0645	24.3243	20.3704	19.4444
Hoxd12	7	69.5013	67.7006	45.2827	48.9986
Hoxd13	2	55.8862	26.25	29.214	18.9659
Hoxd3	10	44.1958	37.2438	16.8127	16.6545
Hoxd3	6	76.7134	66.2768	50.3454	36.3462
Hoxd3	4	52.3797	46.5457	22.0399	27.0547
Hoxd9	1	56.5789	52.7027	31.25	29.3103
Hpca	1	50	79.4521	45.0617	40.9639
Hpd	7	65.0121	75.8911	46.8119	33.7744
Hpn	5	72.9321	72.1149	51.6544	55.0394
Hpn	4	63.2656	78.8645	56.6058	44.5151
Hps1	2	62.9838	86.4865	46.2321	45
Hr	8	40.4216	45.647	20.8502	17.1242
Hras1	2	78.6198	90.8654	62.6825	69.1173
Hrc	1	69.8113	84.4156	61.25	57.1429
Hrh1	2	29.3929	19.7938	10.8739	13.0435
Hs3st5	3	51.7561	48.209	33.6817	31.0572
Hs3st6	1	24.4444	44.9367	17.8082	20.2614
Hsd17b6	3	70.1191	86.0648	46.9817	57.8765
Hsd3b7	4	89.897	95.3288	74.9585	73.8885
Hsf5	2	93.0233	94.3434	69.0077	82.6263
Hsp90ab1	4	75.9754	80.3663	59.8242	56.2203
Hspa12a	2	39.7881	43.729	25.1282	22.5
Hspa1a	1	35	17.7778	6.49351	3.50877
Hspg2	1	96	77.7778	60.7143	72
Htr1a	1	17.2185	4.54545	0	2.98507
Htr1d	3	17.9167	15.8559	4.11557	1.93094
Htr1f	1	42.3077	25	6.38298	3.57143
Htr3a	2	58.7585	19.335	16.5423	10.0063
Htr7	2	32.6991	24.037	8.2906	12.9568
Htra1	1	16.6667	18.5185	0	4.34783
Htra3	1	21.9512	9.52381	1.96078	3.22581
Icosl	1	16.129	8.10811	0	3.88349
Ict1	2	81.6981	83.2879	67.4949	72.6915
Ido1	1	85.7143	75	48.2759	30
Idua	1	73.913	82	45.6522	59.6774
Ier3	1	24.812	9.67742	3.125	9.09091
Iffo2	1	24.3902	63.5593	23.5294	42.1053
Ifi47	1	86.076	76.1905	73.6842	50.9804
Ifih1	3	27.2683	28.7879	5.79452	11.6342
Ift122	1	75.4717	68.9655	28.5714	50
Ift140	4	64.519	80.6947	54.7735	42.5347
Ift81	1	78.7879	88.3333	56.0976	57.1429
Igbp1b	2	68.6919	67.6098	35.7906	38.8085
Igf2as	2	66.9297	68.8558	48.951	42.8261
Igf2bp2	1	82.6087	88.8889	68.421	67
Igf2bp2	3	90.1612	97.2222	64.8914	77.8659
Igf2r	1	28.125	11.7647	0	3.84615
Ighmbp2	2	69.5789	96.7597	53.5136	64.9874
Iglon5	1	64.486	40.9524	40.9091	29.4574
Igsf10	1	46.4286	25.641	9.43396	18.6046
Igsf21	3	58.6831	62.2101	31.8653	24.213
Igsf8	13	64.0594	81.9379	51.6651	49.094
Igsf9	1	69.3878	85.4545	52.7778	63.4146
Igtp	4	47.5708	80.5757	42.2636	37.7551
Ikbkb	1	86.9565	92.6829	44.8276	82.1053
Ikzf4	8	71.2636	88.9889	49.5322	55.1555
Il10ra	7	58.9195	37.8663	22.2367	20.3363
Il12a	9	84.3079	89.2104	48.4252	57.6822
Il12rb2	7	49.9637	50.7244	33.6282	30.176
Il15	4	60.5499	76.0714	25.7566	41.5871
Il15ra	1	65.5172	18.75	24.5614	11.4286
Il15ra	1	65.7143	76.25	44.4444	40.2299
Il16	2	72.0621	74.2544	44.1299	45.877
Il17c	3	82.9346	93.619	49.692	64.3628
Il17rc	1	67.5	76.1905	47.7273	33.3333
Il17re	1	68.5	78.4314	56.1403	56.044
Il1rap	1	60	85	34.4828	43.3333
Il20ra	1	36.1702	22.9508	7.14286	14.0351
Il20rb	1	87.8049	88.8889	64.1509	78.3784
Il27ra	8	27.7898	51.9191	15.2232	24.6595
Il6ra	1	42	73.8095	28.7879	22.5
Ildr1	2	49.7143	33.5174	18.19	15.6395
Inhbe	3	74.4686	80.4655	50.3201	57.9785
Inpp4b	2	76.6771	80.2632	47.3389	41.8564
Inpp5e	1	86.0465	95.5882	70.2381	82.5581
Inpp5j	1	88	90	57.1429	50
Insc	1	97.7778	98.1818	60	66.6667
Insc	1	44.4444	29.6875	13.1148	23.0769
Insm1	1	8.33333	12.8571	0	0
Insrr	2	16.2162	22.0339	8.67347	3.33333
Ipcef1	2	42.5287	58.5044	28.2684	17.2222
Ipo4	2	85.4375	91.0431	66.3586	62.8866
Ipo4	4	81.3853	91.5447	58.161	74.1766
Ipo4	3	84.9003	89.5859	65.0665	72.0167
Iqcj	6	65.7199	81.9689	44.4759	39.6947
Iqsec1	1	91.9708	88.6364	78.2609	63.6364
Irak2	3	62.372	68.1362	35.3927	41.3632
Irf1	1	40.4959	19.8198	5.21739	15.7895
Irf5	3	34.1338	21.0008	13.4509	9.92149
Irf5	4	67.5067	46.5975	37.6335	31.1873
Irf6	1	30	57.6923	20.6897	12.1951
Irf7	1	53.1915	66.129	38.6364	38.5714
Irf8	4	29.7999	57.2474	23.0415	28.0652
Irf8	1	71.4286	77.7778	58.8235	40.3846
Irf9	1	65.1163	89.2857	42.5926	50
Irgc1	2	43.7943	73.7205	37.2959	43.5168
Irgm1	2	83.8235	73.1707	45.1613	59.322
Irs3	1	31.6667	58.1395	20.2532	23.5294
Irx6	5	54.4448	35.4074	21.4172	26.0889
Islr	2	91.3459	91.3194	79.7414	66.3473
Itga1	2	20.7161	8.09783	3.00725	4.27121
Itga2	3	32.8125	28.1392	5.69697	12.4308
Itga2b	2	96.6667	87.2549	57.1151	69.0561
Itga3	1	66.6667	80	49.2754	40.625
Itga4	4	18.4584	32.6287	7.83183	15.8752
Itgad	3	71.3829	80.3251	57.7433	51.5436
Itgal	1	21.2121	76	20.9677	18.0556
Itgb4	1	68.8172	89.5833	60.4938	51.7857
Itgb4	1	75	71.4286	38.1818	47.3684
Itm2c	2	80.9503	91.5242	71.2587	67.3913
Itpkb	1	9.52381	22.9508	7.57576	1.66667
Itpkc	1	80	100	61.1111	90.566
Itpr3	1	16.2162	10.4167	0.793651	3.33333
Jag2	2	22.4206	32.7914	11.9116	13.7678
Jakmip1	1	28.5714	77.1429	22.2222	28.3019
Jakmip3	1	25.9259	23.7288	3.92157	13.7255
Jarid2	1	51.4286	72.7273	36.6197	39.1304
Jmjd8	1	18.8034	25	6.50406	13.253
Josd2	1	23.6364	56.7568	21.6495	29.4118
Jph3	7	54.7212	72.8967	42.4212	37.7096
Jph4	1	51.1111	23.0263	36.1702	16.8421
Jph4	2	48.6372	65.8621	31.9036	35.3562
Jtb	1	48.6486	65.2778	28.6957	39.0729
Katnb1	1	11.4754	41.4286	2.94118	13.8889
Kbtbd10	2	75.5509	89.5308	42.1346	60.1282
Kcna1	1	21.875	10.7143	1.35135	4
Kcna4	4	34.6472	17.1387	11.6098	8.1145
Kcna6	2	17.1429	56	6.52174	9.52381
Kcna7	1	38.983	23.3696	20.0873	16.8675
Kcnab2	3	64.5885	75.8412	42.442	37.6928
Kcnb1	3	41.4519	64.6391	35.4033	35.4903
Kcnb2	5	69.3194	80.4602	56.0185	48.5848
Kcnc1	3	39.5485	48.955	22.8051	31.3566
Kcnc4	2	48.3721	37.683	27.75	30.7544
Kcnd3	1	31.405	13.5802	10.101	9.58904
Kcne1	5	67.0833	87.5005	49.8266	60.8854
Kcng1	1	95.2632	92.6175	83.2618	80.4878
Kcng4	2	60.9481	68.0851	48.4954	29.9841
Kcnh2	1	73.913	80.5556	41.8605	59.2593
Kcnh2	6	63.5197	56.5372	36.8958	31.474
Kcnh5	5	47.4939	22.0418	15.1538	17.3228
Kcnip1	2	67.4858	78.0797	46.1349	45.2226
Kcnip2	2	56.3516	63.9769	33.0113	32.5728
Kcnip4	3	38.2654	38.7025	23.4228	12.9713
Kcnj10	2	52.6576	48.9492	13.7446	19.7811
Kcnj11	2	55.4497	66.5692	37.2841	34.7215
Kcnj15	1	72.1312	77.1739	53.7313	41.8033
Kcnk15	5	28.9744	27.4157	11.5329	18.199
Kcnk18	4	67.2946	73.6757	45.8714	48.6763
Kcnk2	1	57.2254	70.4545	47.0588	48.3516
Kcnk9	5	24.0291	16.1513	7.91639	5.89499
Kcnmb1	1	72	81.25	48.5714	48.6486
Kcnmb2	1	75	45	42.3077	28.125
Kcnn1	2	33.8613	49.3905	16.5631	17.101
Kcnn4	2	37.2081	69.4743	22.9701	33.034
Kcnq2	1	37.037	20.6897	10.5263	3.7037
Kcnq4	1	43.2432	18.6441	20.6612	13.0769
Kcns3	1	35.7143	16.2162	10	4.16667
Kcnt1	1	68.5185	93.0233	52.8571	68.5714
Kcp	7	53.1473	62.2779	35.7531	35.9266
Kcp	2	72.8105	78.9194	53.3376	52.2869
Kctd10	4	65.3925	79.5592	54.6103	42.4889
Kctd14	3	53.2999	73.3045	37.1941	39.1572
Kctd16	3	67.3864	86.1854	51.5152	38.5417
Kctd17	1	100	100	61.7647	80.4878
Kctd5	1	33.8843	8.29268	4.79452	6.84931
Kdm2b	1	84.3137	68.5714	54.3478	50
Kdm2b	5	62.3892	91.0519	46.3577	51.5962
Kdm4a	7	88.6168	94.0164	63.003	74.9872
Kdm4a	3	95.4413	95.4751	75.3086	79.7101
Kdm6b	3	87.5862	89.9027	63.1049	70.5182
Kif17	1	13.7931	21.5385	2.17391	2.7027
Kif1a	1	23.8532	17	8.33333	12
Kif21a	1	3.33333	26.3158	0.558659	6.76692
Kif21b	1	82.6667	84.3137	57.4074	55.5556
Kif3b	2	43.7866	75.9148	39.5379	41.4949
Kif3c	5	91.0215	91.3356	68.9072	71.1525
Kifc1	1	85.1064	85.5422	63.75	64.5161
Kl	1	12.6761	25.2525	2.25564	11.9658
Klc2	3	81.5772	94.1225	59.8522	69.2322
Klf17	1	86.4198	97.2222	52.6316	76.5625
Klf3	3	19.5478	42.291	17.3621	10.2795
Klhdc10	3	77.9394	91.1067	38.8986	61.1508
Klhdc4	2	83.6167	91.6667	61.9792	73.6507
Klhdc7b	1	74.5455	85	34.2105	50
Klhl18	2	66.8725	71.3768	46.6276	39.0184
Klhl18	1	95.8333	96.7213	85.7143	71.7391
Klhl3	3	79.7008	78.8848	58.7905	43.0461
Klhl4	2	31.25	26.2712	16.6667	6.73077
Klk9	1	94.4954	78.0822	69.3333	75
Klra8	1	56.1403	53.3333	23.3333	36.25
Klrg1	2	75.6216	79.6806	65.3186	55.9682
Kncn	1	89.4737	86.5385	64.5161	64.9123
Kng2	1	89.4118	91.8367	65.9574	78.3784
Kpna7	1	62.1622	74.4186	50	25.641
Kpna7	2	76.1441	70.8333	57.6923	46.1538
Krt12	3	71.6346	95	32.1068	66.3738
Krt13	3	86.6877	80.2106	29.3202	47.1119
Krt19	2	56.338	66.9913	38.843	30.7692
Krt26	1	76.5517	80.4348	57.6923	67.4699
Krt27	1	70.8333	70.3704	27.6596	38.6364
Krt4	2	69.5536	71.1111	26.3768	30.8712
Krt42	1	61.6667	86.2069	47.7273	58.209
Krt5	1	75	82.9268	53.3333	51.1628
Krt7	5	65.3499	77.8403	49.1998	45.966
Krt72-ps	6	53.8148	77.7301	46.5764	34.9136
Krt73	3	70.8337	79.6435	43.0591	32.3166
Krt79	1	91.6667	72	50	45
Krt81	4	78.1151	84.7147	52.124	55.5132
Krtap3-1	2	57.449	81.8824	46.2288	49.6519
Krtcap3	1	14.6341	24.4444	2	5.55556
Ksr1	1	81.8182	92.5926	69.2308	68.5185
Ky	1	23.5294	18.5714	6.45161	14.0351
L3mbtl2	2	98.5294	95.8333	88.2759	57.4074
[truncated: 1,639 more rows]
